# Supplementary material for: Contemporary limnology of the rapidly changing glacierized watershed of the world’s largest High Arctic lake
Source: Sci Rep. 2019 Mar 14;9:4447. doi: 10.1038/s41598-019-39918-4 (PMC6418217; doi:10.1038/s41598-019-39918-4)
Supplement: Supplementary file 2 — Dataset 1 [file 41598_2019_39918_MOESM2_ESM.xlsx]

## Sheet: Species list
			Species	Species				Species
Lake	Depth	Date	Code	Code (2)	Group	Season	Genus	Name	Density	Biomass (mg/m3)	Log10biomass	Length	Width	Cell Volume			Number of occurrences, by taxonomic group, by sampling (all depths)																	Number of occurrences, by taxonomic group, by sampling (standardized to 0 -200 m)
HAZEN	2	2014-05-19	2102	BA	Chlorophyta	Spring	Chlamydomonas	Chlamydomonas frigida Skuja	81640	6.84143	0.835147	10	4	83.8					Species by year												Under ice					Species by year												Under ice
HAZEN	2	2014-05-19	4357	DE	Chrysophyte	Spring	Chrysococcus	Chrysococcus sp.	23550	1.12334	0.0505112	4.5	4.5	47.7			Species Legend:		May 2014-1	%	May 2014-2	%	Aug. 2015	%	Aug.2016 - Water	%	Aug. 2016 - Shore	%	2017-05-01	%	Mean (%)	SD		Species Legend:		May 2014-1	%	May 2014-2	%	Aug. 2015	%	Aug.2016 - Water	%	Aug. 2016 - Shore	%	2017-05-01	%	Mean (%)	SD
HAZEN	2	2014-05-19	4360	DF	Chrysophyte	Spring	Kephyrion	Kephyrion spirale (Lackey) Conrad	1570	0.02952	-1.52988	3.3	3.3	18.8			1	Cyanobacteria	6	0.0425532	8	0.0707965	2	0.00816327	0	0	0	0	0	0	0.0377832	0.0356385		1	Cyanobacteria	6	0.0425532	0	#DIV/0!	2	0.00816327	0	0	0	0	0	0	#DIV/0!	#DIV/0!
HAZEN	2	2014-05-19	5515	EE	Diatom	Spring	Fragilaria	Fragilaria crotonensis Kitton	160	0.0677	-1.16941	101	4	423.1			2	Chlorophyte	15	0.106383	18	0.159292	25	0.102041	8	0.170213	10	0.120482	17	0.129771	0.131815	0.0265137		2	Chlorophyte	15	0.106383	0	#DIV/0!	25	0.102041	8	0.170213	10	0.120482	17	0.129771	#DIV/0!	#DIV/0!
HAZEN	2	2014-05-19	5518	EF	Diatom	Spring	Synedra	Synedra acus Kutzing	160	0.01442	-1.84103	86	2	90.1			3	Euglenophyte	3	0.0212766	0	0	9	0.0367347	0	0	0	0	1	0.00763359	0.00963673	0.0107788		3	Euglenophyte	3	0.0212766	0	#DIV/0!	9	0.0367347	0	0	0	0	1	0.00763359	#DIV/0!	#DIV/0!
HAZEN	2	2014-05-19	6554	FA	Cryptophyte	Spring	Rhodomonas	Rhodomonas minuta Skuja	4710	0.24068	-0.61856	8.3	4.2	51.1			4	Chrysophyte	31	0.219858	37	0.327434	97	0.395918	17	0.361702	30	0.361446	52	0.396947	0.314746	0.0892233		4	Chrysophyte	31	0.219858	0	#DIV/0!	97	0.395918	17	0.361702	30	0.361446	52	0.396947	#DIV/0!	#DIV/0!
HAZEN	2	2014-05-19	7641	GF	Dinoflagellate	Spring	Peridinium	Peridinium aciculiferum Lemmermann	40	0.38604	-0.413368	32	24	9651			5	Diatoms	73	0.51773	44	0.389381	56	0.228571	9	0.191489	16	0.192771	27	0.206107	0.371073	0.156616		5	Diatoms	73	0.51773	0	#DIV/0!	56	0.228571	9	0.191489	16	0.192771	27	0.206107	#DIV/0!	#DIV/0!
HAZEN	5	2014-05-19	1054	AA	Cyanobacteria	Spring	Planktolyngbya	Planktolyngbya limnetica	1570	0.19138	-0.718103	43	1.9	121.9			6	Cryptophyte	5	0.035461	2	0.0176991	26	0.106122	7	0.148936	20	0.240964	17	0.129771	0.060977	0.0602356		6	Cryptophyte	5	0.035461	0	#DIV/0!	26	0.106122	7	0.148936	20	0.240964	17	0.129771	#DIV/0!	#DIV/0!
HAZEN	5	2014-05-19	4355	AA	Chrysophyte	Spring	Chrysochromulina	Chrysochromulina parva Lackey	4710	0.29014	-0.537392	4.9	4.9	61.6			7	Dinoflagellates	8	0.0567376	4	0.0353982	30	0.122449	6	0.12766	7	0.0843373	17	0.129771	0.0739689	0.0494898		7	Dinoflagellates	8	0.0567376	0	#DIV/0!	30	0.122449	6	0.12766	7	0.0843373	17	0.129771	#DIV/0!	#DIV/0!
HAZEN	5	2014-05-19	4357	DE	Chrysophyte	Spring	Chrysococcus	Chrysococcus sp.	3140	0.14978	-0.824546	4.5	4.5	47.7
HAZEN	5	2014-05-19	4390	DM	Chrysophyte	Spring	Dinobryon	Dinobryon sociale Ehrenberg	1570	0.35513	-0.449613	12	6	226.2				Total occurences	141	1	113	1	245	1	47	1	83	1	131	1					Total occurences	141	1	0	#DIV/0!	245	1	47	1	83	1	131	1
HAZEN	5	2014-05-19	5507	EA	Diatom	Spring	Cyclotella	Cyclotella stelligera Cleve and Grunow	40	0.04138	-1.38321	8.7	17.4	1034.4
HAZEN	5	2014-05-19	5508	EB	Diatom	Spring	Cyclotella	Cyclotella pseudostelligera	26690	0.50978	-0.292617	2.3	4.6	19.1
HAZEN	5	2014-05-19	5518	EF	Diatom	Spring	Synedra	Synedra acus Kutzing	360	0.03866	-1.41274	93	2.1	107.4			Number of species, pooled over occurences
HAZEN	5	2014-05-19	5702	EL	Diatom	Spring	Achnanthes	Achnanthes minutissima Kutzing	7850	0.53302	-0.273256	16.2	4	67.9								Seasonally unique species
HAZEN	5	2014-05-19	5834	EO	Diatom	Spring	Cymbella	Cymbella microcephala Grunow	1570	0.28496	-0.545216	25	4.3	181.5					Total unique species	Under ice	Open water	Under ice	Open water	Shared species
HAZEN	5	2014-05-19	5860	EQ	Diatom	Spring	Diatoma	Diatoma vulgare Bory	1570	1.18378	0.073271	20	12	754			2	Chlorophyte	11	9	8	3	2	6
HAZEN	5	2014-05-19	5873	ES	Diatom	Spring	Gomphonema	Gomphonema minutum	1570	0.49455	-0.30579	18.8	8	315			4	Chrysophyte	21	17	11	7	4	10
HAZEN	5	2014-05-19	5916	EV	Diatom	Spring	Fragilaria	Fragilaria capucina Grunow	120	0.28148	-0.550552	140	8	2345.7			6	Cryptophyte	7	4	5	2	2	3
HAZEN	5	2014-05-19	7632	GC	Dinoflagellate	Spring	Gymnodinium	Gymnodinium sp.	40	0.4747	-0.323581	28.3	28.3	11867.5			1	Cyanobacteria	6	3	2	4	2	0
HAZEN	5	2014-05-19	7641	GF	Dinoflagellate	Spring	Peridinium	Peridinium aciculiferum Lemmermann	40	0.36191	-0.441399	30	24	9047.8			5	Diatoms	23	20	8	13	2	8
HAZEN	10	2014-05-19	1012	AB	Cyanobacteria	Spring	Aphanothece	Aphanothece sp.	73790	4.33885	0.637375	8.2	3.7	58.8			7	Dinoflagellates	8	5	4	3	3	2
HAZEN	10	2014-05-19	2206	BC	Chlorophyta	Spring	Botryococcus	Botryococcus braunii Kutzing	40	0.04601	-1.33715	13	13	1150.3			3	Euglenophyte	2	2	1	1	0	1
HAZEN	10	2014-05-19	4357	DE	Chrysophyte	Spring	Chrysococcus	Chrysococcus sp.	10990	0.52422	-0.280486	4.5	4.5	47.7
HAZEN	10	2014-05-19	4390	DM	Chrysophyte	Spring	Dinobryon	Dinobryon sociale Ehrenberg	3140	0.77527	-0.110547	13.1	6	246.9				Total species	78	60	39	33	15	30
HAZEN	10	2014-05-19	4396	DN	Chrysophyte	Spring	Chrysolkos	Chrysolkos skuja (Nauwerck) Willen	1570	0.04663	-1.33133	5.2	3.3	29.7
HAZEN	10	2014-05-19	5507	EA	Diatom	Spring	Cyclotella	Cyclotella stelligera Cleve and Grunow	80	0.09786	-1.00939	9.2	18.4	1223.2
HAZEN	10	2014-05-19	5508	EB	Diatom	Spring	Cyclotella	Cyclotella pseudostelligera	21980	0.47697	-0.321509	2.4	4.8	21.7			Number of genuses, pooled over occurences
HAZEN	10	2014-05-19	5518	EF	Diatom	Spring	Synedra	Synedra acus Kutzing	200	0.01654	-1.78146	79	2	82.7					Total unique genuses	Under ice	Open water	Under ice	Open water	Shared genuses
HAZEN	10	2014-05-19	5541	EI	Diatom	Spring	Nitzschia	Nitzschia clausii Hantzsch	40	0.03024	-1.51942	50	7.6	756.1								Seasonally unique genuses
HAZEN	10	2014-05-19	5702	EL	Diatom	Spring	Achnanthes	Achnanthes minutissima Kutzing	12560	0.8051	-0.0941502	15.3	4	64.1			2	Chlorophyte	10	8	8	2	2	6
HAZEN	10	2014-05-19	5836	EP	Diatom	Spring	Encyonema	Encyonema silesiacum (Bleisch) D.G. Mann	6280	5.72924	0.758097	30	8.8	912.3			4	Chrysophyte	16	12	10	6	4	6
HAZEN	10	2014-05-19	5870	ER	Diatom	Spring	Navicula	Navicula radiosa Kutzing	120	0.24882	-0.604115	55	12	2073.5			6	Cryptophyte	3	3	3	0	0	3
HAZEN	10	2014-05-19	5873	ES	Diatom	Spring	Gomphonema	Gomphonema minutum	4710	1.84679	0.266418	23.4	8	392.1			1	Cyanobacteria	6	4	2	4	2	0
HAZEN	10	2014-05-19	5916	EV	Diatom	Spring	Fragilaria	Fragilaria capucina Grunow	40	0.03753	-1.42562	56	8	938.3			5	Diatoms	17	17	6	11	0	6
HAZEN	10	2014-05-19	7632	GC	Dinoflagellate	Spring	Gymnodinium	Gymnodinium sp.	40	0.10109	-0.995292	16.9	16.9	2527.3			7	Dinoflagellates	3	2	3	0	1	2
HAZEN	15	2014-05-19	2102	BA	Chlorophyta	Spring	Chlamydomonas	Chlamydomonas frigida Skuja	12560	0.85282	-0.0691426	8.1	4	67.9			3	Euglenophyte	2	2	2	1	0	1
HAZEN	15	2014-05-19	2511	BK	Chlorophyta	Spring	Ulothrix	Ulothrix zonata Kutzing	560	1.45141	0.16179	33	10	2591.8
HAZEN	15	2014-05-19	4355	AA	Chrysophyte	Spring	Chrysochromulina	Chrysochromulina parva Lackey	3140	0.20536	-0.687484	5	5	65.4
HAZEN	15	2014-05-19	4357	DE	Chrysophyte	Spring	Chrysococcus	Chrysococcus sp.	3140	0.14978	-0.824546	4.5	4.5	47.7				Total genuses	57	48	34	24	9	24
HAZEN	15	2014-05-19	4390	DM	Chrysophyte	Spring	Dinobryon	Dinobryon sociale Ehrenberg	4710	1.15395	0.062187	13	6	245
HAZEN	15	2014-05-19	5507	EA	Diatom	Spring	Cyclotella	Cyclotella stelligera Cleve and Grunow	40	0.0458	-1.33913	9	18	1145.1
HAZEN	15	2014-05-19	5508	EB	Diatom	Spring	Cyclotella	Cyclotella pseudostelligera	31400	0.59974	-0.222037	2.3	4.6	19.1
HAZEN	15	2014-05-19	5509	EC	Diatom	Spring	Cyclotella	Cyclotella ocellata Pant.	3140	0.82048	-0.085932	5.5	11	261.3
HAZEN	15	2014-05-19	5518	EF	Diatom	Spring	Synedra	Synedra acus Kutzing	160	0.01626	-1.78888	88	2.1	101.6
HAZEN	15	2014-05-19	5702	EL	Diatom	Spring	Achnanthes	Achnanthes minutissima Kutzing	7850	0.49298	-0.307171	15	4	62.8
HAZEN	15	2014-05-19	5860	EQ	Diatom	Spring	Diatoma	Diatoma vulgare Bory	40	0.00402	-2.39577	24	4	100.5
HAZEN	15	2014-05-19	5873	ES	Diatom	Spring	Gomphonema	Gomphonema minutum	1570	0.78924	-0.102791	30	8	502.7
HAZEN	15	2014-05-19	5875	ET	Diatom	Spring	Cocconies	Cocconies disculus Schum.	520	1.04551	0.0193282	30	16	2010.6
HAZEN	15	2014-05-19	5916	EV	Diatom	Spring	Fragilaria	Fragilaria capucina Grunow	40	0.07104	-1.1485	106	8	1776
HAZEN	15	2014-05-19	5917	EW	Diatom	Spring	Hannaea	Hannaea arcus Patrick	80	0.04599	-1.33734	61	6	574.9
HAZEN	15	2014-05-19	7632	GC	Dinoflagellate	Spring	Gymnodinium	Gymnodinium sp.	80	0.26954	-0.569377	18.6	18.6	3369.3
HAZEN	25	2014-05-19	1131	AE	Cyanobacteria	Spring	Heteroleibeinia	Heteroleibeinia profunda Komarek	7850	0.46864	-0.329161	19	2	59.7
HAZEN	25	2014-05-19	2102	BA	Chlorophyta	Spring	Chlamydomonas	Chlamydomonas frigida Skuja	20410	1.12255	0.0502057	8.1	3.6	55
HAZEN	25	2014-05-19	2511	BK	Chlorophyta	Spring	Ulothrix	Ulothrix zonata Kutzing	1120	5.17227	0.713681	30	14	4618.1
HAZEN	25	2014-05-19	3309	CB	Euglenophyte	Spring	Astasia	Astasia sp.	80	0.7389	-0.131414	40	21	9236.3
HAZEN	25	2014-05-19	4355	AA	Chrysophyte	Spring	Chrysochromulina	Chrysochromulina parva Lackey	3140	0.13062	-0.88399	4.3	4.3	41.6
HAZEN	25	2014-05-19	4357	DE	Chrysophyte	Spring	Chrysococcus	Chrysococcus sp.	6280	0.26125	-0.582944	4.3	4.3	41.6
HAZEN	25	2014-05-19	4390	DM	Chrysophyte	Spring	Dinobryon	Dinobryon sociale Ehrenberg	4710	1.27264	0.104706	13	6.3	270.2
HAZEN	25	2014-05-19	5507	EA	Diatom	Spring	Cyclotella	Cyclotella stelligera Cleve and Grunow	40	0.05387	-1.26865	9.5	19	1346.8
HAZEN	25	2014-05-19	5508	EB	Diatom	Spring	Cyclotella	Cyclotella pseudostelligera	36110	0.78359	-0.105911	2.4	4.8	21.7
HAZEN	25	2014-05-19	5509	EC	Diatom	Spring	Cyclotella	Cyclotella ocellata Pant.	1570	0.30819	-0.511181	5	10	196.3
HAZEN	25	2014-05-19	5518	EF	Diatom	Spring	Synedra	Synedra acus Kutzing	40	0.00381	-2.41908	91	2	95.3
HAZEN	25	2014-05-19	5702	EL	Diatom	Spring	Achnanthes	Achnanthes minutissima Kutzing	29830	2.07318	0.316637	16.6	4	69.5
HAZEN	25	2014-05-19	5834	EO	Diatom	Spring	Cymbella	Cymbella microcephala Grunow	1570	0.51056	-0.291953	23	6	325.2
HAZEN	25	2014-05-19	5875	ET	Diatom	Spring	Cocconies	Cocconies disculus Schum.	40	0.07774	-1.10936	29	16	1943.6
HAZEN	25	2014-05-19	5884	EU	Diatom	Spring	Gomphonema	Gomphonema angustum Agardh	120	0.12974	-0.886926	41.3	10	1081.2
HAZEN	25	2014-05-19	5916	EV	Diatom	Spring	Fragilaria	Fragilaria capucina Grunow	280	0.51136	-0.291273	109	8	1826.3
HAZEN	25	2014-05-19	5917	EW	Diatom	Spring	Hannaea	Hannaea arcus Patrick	40	0.02488	-1.60415	66	6	622
HAZEN	25	2014-05-19	6554	FA	Cryptophyte	Spring	Rhodomonas	Rhodomonas minuta Skuja	1570	0.08604	-1.0653	8.9	4.2	54.8
HAZEN	25	2014-05-19	7632	GC	Dinoflagellate	Spring	Gymnodinium	Gymnodinium sp.	40	0.45976	-0.337469	28	28	11494
HAZEN	50	2014-05-21	2102	BA	Chlorophyta	Spring	Chlamydomonas	Chlamydomonas frigida Skuja	15700	1.30467	0.115501	9	4.2	83.1
HAZEN	50	2014-05-21	2167	BG	Chlorophyta	Spring	Elakatothrix	Elakatothrix gelatinosa Willen	1570	0.05793	-1.2371	21.3	2.1	36.9
HAZEN	50	2014-05-21	2511	BK	Chlorophyta	Spring	Ulothrix	Ulothrix zonata Kutzing	5160	23.8294	1.37711	30	14	4618.1
HAZEN	50	2014-05-21	4355	AA	Chrysophyte	Spring	Chrysochromulina	Chrysochromulina parva Lackey	7850	0.51339	-0.289553	5	5	65.4
HAZEN	50	2014-05-21	4357	DE	Chrysophyte	Spring	Chrysococcus	Chrysococcus sp.	9420	0.42013	-0.376616	4.4	4.4	44.6
HAZEN	50	2014-05-21	4390	DM	Chrysophyte	Spring	Dinobryon	Dinobryon sociale Ehrenberg	4710	1.26087	0.10067	13.3	6.2	267.7
HAZEN	50	2014-05-21	4456	DU	Chrysophyte	Spring	Hydrurus	Hydrurus sp. Agardh	3440	1.91126	0.28132	10.2	10.2	555.6
HAZEN	50	2014-05-21	5508	EB	Diatom	Spring	Cyclotella	Cyclotella pseudostelligera	32970	0.62973	-0.200846	2.3	4.6	19.1
HAZEN	50	2014-05-21	5509	EC	Diatom	Spring	Cyclotella	Cyclotella ocellata Pant.	1570	0.33692	-0.472473	5.15	10.3	214.6
HAZEN	50	2014-05-21	5518	EF	Diatom	Spring	Synedra	Synedra acus Kutzing	360	0.03244	-1.48892	86	2	90.1
HAZEN	50	2014-05-21	5836	EP	Diatom	Spring	Encyonema	Encyonema silesiacum (Bleisch) D.G. Mann	3140	3.69923	0.568111	30	10	1178.1
HAZEN	50	2014-05-21	5884	EU	Diatom	Spring	Gomphonema	Gomphonema angustum Agardh	80	0.11729	-0.930739	56	10	1466.1
HAZEN	50	2014-05-21	5917	EW	Diatom	Spring	Hannaea	Hannaea arcus Patrick	40	0.02536	-1.59585	63	6.2	634
HAZEN	75	2014-05-21	1030	AC	Cyanobacteria	Spring	Synechococcus	Synechococcus sp.	386220	0.73382	-0.13441	2.1	1.3	1.9
HAZEN	75	2014-05-21	2102	BA	Chlorophyta	Spring	Chlamydomonas	Chlamydomonas frigida Skuja	6280	0.45907	-0.338121	8.3	4.1	73.1
HAZEN	75	2014-05-21	2137	BE	Chlorophyta	Spring	Dictyosphaerium	Dictyosphaerium simplex Sukja	6280	0.10802	-0.966496	3.2	3.2	17.2
HAZEN	75	2014-05-21	2511	BK	Chlorophyta	Spring	Ulothrix	Ulothrix zonata Kutzing	2760	11.8964	1.07542	28	14	4310.3
HAZEN	75	2014-05-21	4355	AA	Chrysophyte	Spring	Chrysochromulina	Chrysochromulina parva Lackey	1570	0.10268	-0.988514	5	5	65.4
HAZEN	75	2014-05-21	4357	DE	Chrysophyte	Spring	Chrysococcus	Chrysococcus sp.	3140	0.16014	-0.7955	4.6	4.6	51
HAZEN	75	2014-05-21	5508	EB	Diatom	Spring	Cyclotella	Cyclotella pseudostelligera	4710	0.08431	-1.07412	2.25	4.5	17.9
HAZEN	75	2014-05-21	5518	EF	Diatom	Spring	Synedra	Synedra acus Kutzing	120	0.01018	-1.99225	81	2	84.8
HAZEN	75	2014-05-21	5702	EL	Diatom	Spring	Achnanthes	Achnanthes minutissima Kutzing	3140	0.22482	-0.648165	17.1	4	71.6
HAZEN	75	2014-05-21	5916	EV	Diatom	Spring	Fragilaria	Fragilaria capucina Grunow	80	0.14208	-0.847467	106	8	1776
HAZEN	100	2014-05-21	3309	CB	Euglenophyte	Spring	Astasia	Astasia sp.	40	0.08652	-1.06288	51	9	2163
HAZEN	100	2014-05-21	4355	AA	Chrysophyte	Spring	Chrysochromulina	Chrysochromulina parva Lackey	4710	0.24021	-0.619409	4.6	4.6	51
HAZEN	100	2014-05-21	4390	DM	Chrysophyte	Spring	Dinobryon	Dinobryon sociale Ehrenberg	1570	0.38465	-0.414934	13	6	245
HAZEN	100	2014-05-21	5507	EA	Diatom	Spring	Cyclotella	Cyclotella stelligera Cleve and Grunow	40	0.0458	-1.33913	9	18	1145.1
HAZEN	100	2014-05-21	5508	EB	Diatom	Spring	Cyclotella	Cyclotella pseudostelligera	20410	0.41636	-0.380531	2.35	4.7	20.4
HAZEN	100	2014-05-21	5518	EF	Diatom	Spring	Synedra	Synedra acus Kutzing	40	0.00423	-2.37366	101	2	105.8
HAZEN	150	2014-05-21	4357	DE	Chrysophyte	Spring	Chrysococcus	Chrysococcus sp.	4710	0.24021	-0.619409	4.6	4.6	51
HAZEN	150	2014-05-21	4390	DM	Chrysophyte	Spring	Dinobryon	Dinobryon sociale Ehrenberg	3140	0.01507	-1.82189	2.1	2.1	4.8
HAZEN	150	2014-05-21	4390	DM	Chrysophyte	Spring	Dinobryon	Dinobryon sociale Ehrenberg	3140	0.87857	-0.0562236	13.9	6.2	279.8
HAZEN	150	2014-05-21	5507	EA	Diatom	Spring	Cyclotella	Cyclotella stelligera Cleve and Grunow	40	0.0458	-1.33913	9	18	1145.1
HAZEN	150	2014-05-21	5508	EB	Diatom	Spring	Cyclotella	Cyclotella pseudostelligera	15700	0.24492	-0.610976	2.15	4.3	15.6
HAZEN	150	2014-05-21	5509	EC	Diatom	Spring	Cyclotella	Cyclotella ocellata Pant.	3140	0.58027	-0.23637	4.9	9.8	184.8
HAZEN	150	2014-05-21	5518	EF	Diatom	Spring	Synedra	Synedra acus Kutzing	120	0.01181	-1.92775	94	2	98.4
HAZEN	150	2014-05-21	6564	FD	Cryptophyte	Spring	Cryptomonas	Cryptomonas marssonii Skuja	240	0.56314	-0.249384	38	13.3	2346.4
HAZEN	200	2014-05-21	1030	AC	Cyanobacteria	Spring	Synechococcus	Synechococcus sp.	32970	0.05605	-1.25142	2.2	1.2	1.7
HAZEN	200	2014-05-21	2137	BE	Chlorophyta	Spring	Dictyosphaerium	Dictyosphaerium simplex Sukja	7850	0.04396	-1.35694	2.2	2.2	5.6
HAZEN	200	2014-05-21	2217	BJ	Chlorophyta	Spring	Collodictyon	Collodictyon sp	1570	0.7737	-0.111427	9.8	9.8	492.8
HAZEN	200	2014-05-21	4357	DE	Chrysophyte	Spring	Chrysococcus	Chrysococcus sp.	6280	0.32028	-0.49447	4.6	4.6	51
HAZEN	200	2014-05-21	4390	DM	Chrysophyte	Spring	Dinobryon	Dinobryon sociale Ehrenberg	9420	2.54528	0.405736	13	6.3	270.2
HAZEN	200	2014-05-21	5507	EA	Diatom	Spring	Cyclotella	Cyclotella stelligera Cleve and Grunow	80	0.10605	-0.974489	9.45	18.9	1325.6
HAZEN	200	2014-05-21	5508	EB	Diatom	Spring	Cyclotella	Cyclotella pseudostelligera	31400	0.59974	-0.222037	2.3	4.6	19.1
HAZEN	200	2014-05-21	5518	EF	Diatom	Spring	Synedra	Synedra acus Kutzing	40	0.0036	-2.4437	86	2	90.1
HAZEN	200	2014-05-21	6564	FD	Cryptophyte	Spring	Cryptomonas	Cryptomonas marssonii Skuja	40	0.05228	-1.28166	26	12	1306.9
HAZEN	200	2014-05-21	7632	GC	Dinoflagellate	Spring	Gymnodinium	Gymnodinium sp.	40	0.28953	-0.538306	24	24	7238.2
HAZEN	225	2014-05-21	4355	AA	Chrysophyte	Spring	Chrysochromulina	Chrysochromulina parva Lackey	4710	0.24021	-0.619409	4.6	4.6	51
HAZEN	225	2014-05-21	4390	DM	Chrysophyte	Spring	Dinobryon	Dinobryon sociale Ehrenberg	7850	1.8055	0.256597	12.2	6	230
HAZEN	225	2014-05-21	5507	EA	Diatom	Spring	Cyclotella	Cyclotella stelligera Cleve and Grunow	40	0.03593	-1.44454	8.3	16.6	898.2
HAZEN	225	2014-05-21	5508	EB	Diatom	Spring	Cyclotella	Cyclotella pseudostelligera	45530	0.71027	-0.148577	2.15	4.3	15.6
HAZEN	225	2014-05-21	5509	EC	Diatom	Spring	Cyclotella	Cyclotella ocellata Pant.	6280	1.09084	0.0377611	4.8	9.6	173.7
HAZEN	225	2014-05-21	5518	EF	Diatom	Spring	Synedra	Synedra acus Kutzing	40	0.00394	-2.4045	94	2	98.4
HAZEN	225	2014-05-21	5781	EN	Diatom	Spring	Eunotia	Eunotia sp.	1570	0.09875	-1.00546	13	4.3	62.9
HAZEN	225	2014-05-21	5875	ET	Diatom	Spring	Cocconies	Cocconies disculus Schum.	120	0.22198	-0.653686	27.6	16	1849.8
HAZEN	225	2014-05-21	6564	FD	Cryptophyte	Spring	Cryptomonas	Cryptomonas marssonii Skuja	40	0.10947	-0.960705	40	14	2736.7
HAZEN	235	2014-05-21	2105	BA	Chlorophyta	Spring	Chlamydomonas	Chlamydomonas spp.	4710	0.25905	-0.586616	8.1	3.6	55
HAZEN	235	2014-05-21	3309	CB	Euglenophyte	Spring	Astasia	Astasia sp.	40	0.11904	-0.924307	29	14	2976.1
HAZEN	235	2014-05-21	4351	DA	Chrysophyte	Spring	Unknown	Small chrysophyceae	4710	0.04333	-1.36321	2.6	2.6	9.2
HAZEN	235	2014-05-21	4390	DM	Chrysophyte	Spring	Dinobryon	Dinobryon sociale Ehrenberg	7850	2.12107	0.326555	13	6.3	270.2
HAZEN	235	2014-05-21	5508	EB	Diatom	Spring	Cyclotella	Cyclotella pseudostelligera	14130	0.26988	-0.568829	2.3	4.6	19.1
HAZEN	235	2014-05-21	5509	EC	Diatom	Spring	Cyclotella	Cyclotella ocellata Pant.	1570	0.41024	-0.386962	5.5	11	261.3
HAZEN	235	2014-05-21	5513	ED	Diatom	Spring	Tabellaria	Tabellaria fenestrata (Lyngbye) Kutzing	40	0.03167	-1.49935	84	6	791.7
HAZEN	235	2014-05-21	5518	EF	Diatom	Spring	Synedra	Synedra acus Kutzing	200	0.02094	-1.67902	100	2	104.7
HAZEN	235	2014-05-21	5524	EH	Diatom	Spring	Asterionella	Asterionella formosa Hassall	40	0.00381	-2.41908	91	2	95.3
HAZEN	235	2014-05-21	5702	EL	Diatom	Spring	Achnanthes	Achnanthes minutissima Kutzing	1570	0.0986	-1.00612	15	4	62.8
HAZEN	235	2014-05-21	5781	EN	Diatom	Spring	Eunotia	Eunotia sp.	3140	0.16171	-0.791263	12.3	4	51.5
HAZEN	235	2014-05-21	5917	EW	Diatom	Spring	Hannaea	Hannaea arcus Patrick	80	0.03996	-1.39837	53	6	499.5
HAZEN	235	2014-05-21	7632	GC	Dinoflagellate	Spring	Gymnodinium	Gymnodinium sp.	40	0.14366	-0.842664	19	19	3591.4
HAZEN	2	2014-05-29	1030	AC	Cyanobacteria	Spring	Synechococcus	Synechococcus sp.	40820	0.0898	-1.04672	2.9	1.2	2.2
HAZEN	2	2014-05-29	2102	BA	Chlorophyta	Spring	Chlamydomonas	Chlamydomonas frigida Skuja	6280	0.38371	-0.415997	9	3.6	61.1
HAZEN	2	2014-05-29	2137	BE	Chlorophyta	Spring	Dictyosphaerium	Dictyosphaerium simplex Sukja	48670	0.23362	-0.63149	2.1	2.1	4.8
HAZEN	2	2014-05-29	4351	DA	Chrysophyte	Spring	Unknown	Small chrysophyceae	4710	0.04333	-1.36321	2.6	2.6	9.2
HAZEN	2	2014-05-29	4352	DB	Chrysophyte	Spring	Unknown	Large chrysophyceae	3140	0.56394	-0.248767	7	7	179.6
HAZEN	2	2014-05-29	4355	AA	Chrysophyte	Spring	Chrysochromulina	Chrysochromulina parva Lackey	1570	0.08541	-1.06849	4.7	4.7	54.4
HAZEN	2	2014-05-29	4357	DE	Chrysophyte	Spring	Chrysococcus	Chrysococcus sp.	18840	0.89867	-0.0463998	4.5	4.5	47.7
HAZEN	2	2014-05-29	5507	EA	Diatom	Spring	Cyclotella	Cyclotella stelligera Cleve and Grunow	40	0.05387	-1.26865	9.5	19	1346.8
HAZEN	2	2014-05-29	5508	EB	Diatom	Spring	Cyclotella	Cyclotella pseudostelligera	4710	0.07866	-1.10425	2.2	4.4	16.7
HAZEN	2	2014-05-29	5518	EF	Diatom	Spring	Synedra	Synedra acus Kutzing	120	0.01169	-1.93219	93	2	97.4
HAZEN	2	2014-05-29	6554	FA	Cryptophyte	Spring	Rhodomonas	Rhodomonas minuta Skuja	3140	0.18557	-0.731492	9.6	4.2	59.1
HAZEN	2	2014-05-29	7632	GC	Dinoflagellate	Spring	Gymnodinium	Gymnodinium sp.	40	0.13572	-0.867356	20	18	3392.9
HAZEN	2	2014-05-29	7636	GD	Dinoflagellate	Spring	Peridinium	Peridinium palustre (Lindemann) Lefevre	80	1.13098	0.0534549	30	30	14137.2
HAZEN	2	2014-05-29	7641	GF	Dinoflagellate	Spring	Peridinium	Peridinium aciculiferum Lemmermann	120	1.08574	0.0357258	30	24	9047.8
HAZEN	5	2014-05-29	1030	AC	Cyanobacteria	Spring	Synechococcus	Synechococcus sp.	80070	0.13612	-0.866078	2.3	1.2	1.7
HAZEN	5	2014-05-29	2102	BA	Chlorophyta	Spring	Chlamydomonas	Chlamydomonas frigida Skuja	1570	0.09483	-1.02305	8.9	3.6	60.4
HAZEN	5	2014-05-29	2137	BE	Chlorophyta	Spring	Dictyosphaerium	Dictyosphaerium simplex Sukja	14130	0.07913	-1.10166	2.2	2.2	5.6
HAZEN	5	2014-05-29	4355	AA	Chrysophyte	Spring	Chrysochromulina	Chrysochromulina parva Lackey	1570	0.0909	-1.04144	4.8	4.8	57.9
HAZEN	5	2014-05-29	4357	DE	Chrysophyte	Spring	Chrysococcus	Chrysococcus sp.	7850	0.48356	-0.31555	4.9	4.9	61.6
HAZEN	5	2014-05-29	4390	DM	Chrysophyte	Spring	Dinobryon	Dinobryon sociale Ehrenberg	1570	0.39187	-0.406858	12.4	6.2	249.6
HAZEN	5	2014-05-29	5508	EB	Diatom	Spring	Cyclotella	Cyclotella pseudostelligera	7850	0.16014	-0.7955	2.35	4.7	20.4
HAZEN	5	2014-05-29	5518	EF	Diatom	Spring	Synedra	Synedra acus Kutzing	120	0.01256	-1.90101	100	2	104.7
HAZEN	5	2014-05-29	5524	EH	Diatom	Spring	Asterionella	Asterionella formosa Hassall	80	0.00721	-2.14206	86	2	90.1
HAZEN	5	2014-05-29	5917	EW	Diatom	Spring	Hannaea	Hannaea arcus Patrick	40	0.01998	-1.6994	53	6	499.5
HAZEN	5	2014-05-29	7641	GF	Dinoflagellate	Spring	Peridinium	Peridinium aciculiferum Lemmermann	40	0.3776	-0.422968	31.3	24	9439.9
HAZEN	10	2014-05-29	2137	BE	Chlorophyta	Spring	Dictyosphaerium	Dictyosphaerium simplex Sukja	17270	0.0829	-1.08145	2.1	2.1	4.8
HAZEN	10	2014-05-29	2167	BG	Chlorophyta	Spring	Elakatothrix	Elakatothrix gelatinosa Willen	6280	0.15072	-0.821829	15.3	2	24
HAZEN	10	2014-05-29	4351	DA	Chrysophyte	Spring	Unknown	Small chrysophyceae	1570	0.02214	-1.65482	3	3	14.1
HAZEN	10	2014-05-29	4355	AA	Chrysophyte	Spring	Chrysochromulina	Chrysochromulina parva Lackey	3140	0.19342	-0.713499	4.9	4.9	61.6
HAZEN	10	2014-05-29	4357	DE	Chrysophyte	Spring	Chrysococcus	Chrysococcus sp.	10990	0.56049	-0.251432	4.6	4.6	51
HAZEN	10	2014-05-29	4390	DM	Chrysophyte	Spring	Dinobryon	Dinobryon sociale Ehrenberg	1570	0.3936	-0.404945	13.3	6	250.7
HAZEN	10	2014-05-29	5508	EB	Diatom	Spring	Cyclotella	Cyclotella pseudostelligera	18840	0.40883	-0.388457	2.4	4.8	21.7
HAZEN	10	2014-05-29	5509	EC	Diatom	Spring	Cyclotella	Cyclotella ocellata Pant.	1570	0.41024	-0.386962	5.5	11	261.3
HAZEN	10	2014-05-29	5518	EF	Diatom	Spring	Synedra	Synedra acus Kutzing	120	0.01248	-1.90379	99.3	2	104
HAZEN	10	2014-05-29	5524	EH	Diatom	Spring	Asterionella	Asterionella formosa Hassall	40	0.00381	-2.41908	91	2	95.3
HAZEN	10	2014-05-29	5917	EW	Diatom	Spring	Hannaea	Hannaea arcus Patrick	40	0.023	-1.63827	61	6	574.9
HAZEN	15	2014-05-29	1030	AC	Cyanobacteria	Spring	Synechococcus	Synechococcus sp.	26690	0.04004	-1.39751	2	1.2	1.5
HAZEN	15	2014-05-29	2102	BA	Chlorophyta	Spring	Chlamydomonas	Chlamydomonas frigida Skuja	6280	0.45216	-0.344708	8.6	4	72
HAZEN	15	2014-05-29	2137	BE	Chlorophyta	Spring	Dictyosphaerium	Dictyosphaerium simplex Sukja	10990	0.05275	-1.27778	2.1	2.1	4.8
HAZEN	15	2014-05-29	4351	DA	Chrysophyte	Spring	Unknown	Small chrysophyceae	1570	0.02214	-1.65482	3	3	14.1
HAZEN	15	2014-05-29	4355	AA	Chrysophyte	Spring	Chrysochromulina	Chrysochromulina parva Lackey	3140	0.20536	-0.687484	5	5	65.4
HAZEN	15	2014-05-29	4357	DE	Chrysophyte	Spring	Chrysococcus	Chrysococcus sp.	10990	0.56049	-0.251432	4.6	4.6	51
HAZEN	15	2014-05-29	4361	DG	Chrysophyte	Spring	Kephyrion	Kephyrion boreale Skuja	3140	0.41103	-0.386126	6.3	6.3	130.9
HAZEN	15	2014-05-29	4368	DK	Chrysophyte	Spring	Mallomonas	Mallomonas crassisquama (Asmund) Fott	40	0.04042	-1.3934	19.3	10	1010.5
HAZEN	15	2014-05-29	4390	DM	Chrysophyte	Spring	Dinobryon	Dinobryon sociale Ehrenberg	1570	0.42092	-0.3758	12.9	6.3	268.1
HAZEN	15	2014-05-29	5507	EA	Diatom	Spring	Cyclotella	Cyclotella stelligera Cleve and Grunow	80	0.15179	-0.818757	10.65	21.3	1897.4
HAZEN	15	2014-05-29	5508	EB	Diatom	Spring	Cyclotella	Cyclotella pseudostelligera	17270	0.35231	-0.453075	2.35	4.7	20.4
HAZEN	15	2014-05-29	5509	EC	Diatom	Spring	Cyclotella	Cyclotella ocellata Pant.	6280	1.23276	0.0908785	5	10	196.3
HAZEN	15	2014-05-29	5518	EF	Diatom	Spring	Synedra	Synedra acus Kutzing	240	0.02539	-1.59534	101	2	105.8
HAZEN	15	2014-05-29	5524	EH	Diatom	Spring	Asterionella	Asterionella formosa Hassall	40	0.00381	-2.41908	91	2	95.3
HAZEN	25	2014-05-29	2102	BA	Chlorophyta	Spring	Chlamydomonas	Chlamydomonas frigida Skuja	7850	0.43646	-0.360056	8.2	3.6	55.6
HAZEN	25	2014-05-29	2137	BE	Chlorophyta	Spring	Dictyosphaerium	Dictyosphaerium simplex Sukja	21980	0.09232	-1.0347	2	2	4.2
HAZEN	25	2014-05-29	4357	DE	Chrysophyte	Spring	Chrysococcus	Chrysococcus sp.	17270	1.06383	0.0268722	4.9	4.9	61.6
HAZEN	25	2014-05-29	4390	DM	Chrysophyte	Spring	Dinobryon	Dinobryon sociale Ehrenberg	17270	4.51956	0.655096	13	6.2	261.7
HAZEN	25	2014-05-29	4415	DQ	Chrysophyte	Spring	Bicoeca	Bicoeca lacustris Clark	3140	0.25497	-0.593511	6.2	5	81.2
HAZEN	25	2014-05-29	5507	EA	Diatom	Spring	Cyclotella	Cyclotella stelligera Cleve and Grunow	80	0.14547	-0.837227	10.5	21	1818.4
HAZEN	25	2014-05-29	5508	EB	Diatom	Spring	Cyclotella	Cyclotella pseudostelligera	28260	0.5765	-0.239201	2.35	4.7	20.4
HAZEN	25	2014-05-29	5509	EC	Diatom	Spring	Cyclotella	Cyclotella ocellata Pant.	7850	2.0512	0.312008	5.5	11	261.3
HAZEN	25	2014-05-29	5518	EF	Diatom	Spring	Synedra	Synedra acus Kutzing	80	0.00846	-2.07263	101	2	105.8
HAZEN	25	2014-05-29	5547	EJ	Diatom	Spring	Frustulia	Frustulia rhomboides (Ehrenberg) de Toni	40	0.13798	-0.860184	61	12	3449.5
HAZEN	25	2014-05-29	5781	EN	Diatom	Spring	Eunotia	Eunotia sp.	4710	0.26847	-0.571104	13.6	4	57
HAZEN	25	2014-05-29	5917	EW	Diatom	Spring	Hannaea	Hannaea arcus Patrick	80	0.0371	-1.43063	49.2	6	463.7
HAZEN	50	2014-05-29	1030	AC	Cyanobacteria	Spring	Synechococcus	Synechococcus sp.	119320	0.17898	-0.747195	2	1.2	1.5
HAZEN	50	2014-05-29	2105	BB	Chlorophyta	Spring	Chlamydomonas	Chlamydomonas spp.	3140	0.18118	-0.74189	9	3.5	57.7
HAZEN	50	2014-05-29	2137	BE	Chlorophyta	Spring	Dictyosphaerium	Dictyosphaerium simplex Sukja	18840	0.09043	-1.04369	2.1	2.1	4.8
HAZEN	50	2014-05-29	4351	DA	Chrysophyte	Spring	Unknown	Small chrysophyceae	1570	0.0113	-1.94692	2.4	2.4	7.2
HAZEN	50	2014-05-29	4357	DE	Chrysophyte	Spring	Chrysococcus	Chrysococcus sp.	31400	1.6014	0.2045	4.6	4.6	51
HAZEN	50	2014-05-29	4368	DK	Chrysophyte	Spring	Mallomonas	Mallomonas crassisquama (Asmund) Fott	40	0.04358	-1.36071	20	10.2	1089.5
HAZEN	50	2014-05-29	4390	DM	Chrysophyte	Spring	Dinobryon	Dinobryon sociale Ehrenberg	1570	0.39768	-0.400466	13	6.1	253.3
HAZEN	50	2014-05-29	5508	EB	Diatom	Spring	Cyclotella	Cyclotella pseudostelligera	31400	0.52438	-0.280354	2.2	4.4	16.7
HAZEN	50	2014-05-29	5509	EC	Diatom	Spring	Cyclotella	Cyclotella ocellata Pant.	1570	0.30819	-0.511181	5	10	196.3
HAZEN	50	2014-05-29	6564	FD	Cryptophyte	Spring	Cryptomonas	Cryptomonas marssonii Skuja	40	0.07188	-1.14339	30	13.1	1797.1
HAZEN	75	2014-05-30	1030	AC	Cyanobacteria	Spring	Synechococcus	Synechococcus sp.	87920	0.15826	-0.800629	2.4	1.2	1.8
HAZEN	75	2014-05-30	2137	BE	Chlorophyta	Spring	Dictyosphaerium	Dictyosphaerium simplex Sukja	10990	0.04616	-1.33573	2	2	4.2
HAZEN	75	2014-05-30	2217	BJ	Chlorophyta	Spring	Collodictyon	Collodictyon sp	1570	0.66128	-0.179615	9.3	9.3	421.2
HAZEN	75	2014-05-30	4357	DE	Chrysophyte	Spring	Chrysococcus	Chrysococcus sp.	12560	0.82142	-0.0854347	5	5	65.4
HAZEN	75	2014-05-30	4390	DM	Chrysophyte	Spring	Dinobryon	Dinobryon sociale Ehrenberg	1570	0.40443	-0.393157	12.8	6.2	257.6
HAZEN	75	2014-05-30	5507	EA	Diatom	Spring	Cyclotella	Cyclotella stelligera Cleve and Grunow	80	0.14547	-0.837227	10.5	21	1818.4
HAZEN	75	2014-05-30	5508	EB	Diatom	Spring	Cyclotella	Cyclotella pseudostelligera	31400	0.59974	-0.222037	2.3	4.6	19.1
HAZEN	75	2014-05-30	5518	EF	Diatom	Spring	Synedra	Synedra acus Kutzing	160	0.01726	-1.76296	103	2	107.9
HAZEN	75	2014-05-30	5916	EV	Diatom	Spring	Fragilaria	Fragilaria capucina Grunow	80	0.12198	-0.913711	91	8	1524.7
HAZEN	100	2014-05-30	1030	AC	Cyanobacteria	Spring	Synechococcus	Synechococcus sp.	62800	0.11304	-0.946768	2.4	1.2	1.8
HAZEN	100	2014-05-30	2105	BB	Chlorophyta	Spring	Chlamydomonas	Chlamydomonas spp.	1570	0.20551	-0.687167	10	5	130.9
HAZEN	100	2014-05-30	2137	BE	Chlorophyta	Spring	Dictyosphaerium	Dictyosphaerium simplex Sukja	9420	0.05275	-1.27778	2.2	2.2	5.6
HAZEN	100	2014-05-30	4351	DA	Chrysophyte	Spring	Unknown	Small chrysophyceae	1570	0.02214	-1.65482	3	3	14.1
HAZEN	100	2014-05-30	4357	DE	Chrysophyte	Spring	Chrysococcus	Chrysococcus sp.	3140	0.20536	-0.687484	5	5	65.4
HAZEN	100	2014-05-30	4368	DK	Chrysophyte	Spring	Mallomonas	Mallomonas crassisquama (Asmund) Fott	40	0.04	-1.39794	19.1	10	1000.1
HAZEN	100	2014-05-30	4390	DM	Chrysophyte	Spring	Dinobryon	Dinobryon sociale Ehrenberg	1570	0.3936	-0.404945	13.3	6	250.7
HAZEN	100	2014-05-30	5507	EA	Diatom	Spring	Cyclotella	Cyclotella stelligera Cleve and Grunow	40	0.07274	-1.13823	10.5	21	1818.4
HAZEN	100	2014-05-30	5508	EB	Diatom	Spring	Cyclotella	Cyclotella pseudostelligera	15700	0.29987	-0.523067	2.3	4.6	19.1
HAZEN	100	2014-05-30	5518	EF	Diatom	Spring	Synedra	Synedra acus Kutzing	120	0.0127	-1.8962	101	2	105.8
HAZEN	100	2014-05-30	5547	EJ	Diatom	Spring	Frustulia	Frustulia rhomboides (Ehrenberg) de Toni	40	0.10454	-0.980718	55	11	2613.4
HAZEN	100	2014-05-30	5702	EL	Diatom	Spring	Achnanthes	Achnanthes minutissima Kutzing	3140	0.20787	-0.682208	15.8	4	66.2
HAZEN	150	2014-05-30	1012	AB	Cyanobacteria	Spring	Aphanothece	Aphanothece sp.	1570	0.11602	-0.935467	8	4.2	73.9
HAZEN	150	2014-05-30	1030	AC	Cyanobacteria	Spring	Synechococcus	Synechococcus sp.	124030	0.22325	-0.651209	2.4	1.2	1.8
HAZEN	150	2014-05-30	2137	BE	Chlorophyta	Spring	Dictyosphaerium	Dictyosphaerium simplex Sukja	6280	0.03014	-1.52086	2.1	2.1	4.8
HAZEN	150	2014-05-30	4357	DE	Chrysophyte	Spring	Chrysococcus	Chrysococcus sp.	1570	0.10268	-0.988514	5	5	65.4
HAZEN	150	2014-05-30	4362	DH	Chrysophyte	Spring	Kephyrion	Kephyrion sp.	1570	0.02952	-1.52988	3.3	3.3	18.8
HAZEN	150	2014-05-30	4390	DM	Chrysophyte	Spring	Dinobryon	Dinobryon sociale Ehrenberg	1570	0.39486	-0.403557	12.1	6.3	251.5
HAZEN	150	2014-05-30	4415	DQ	Chrysophyte	Spring	Bicoeca	Bicoeca lacustris Clark	1570	0.23628	-0.626573	6.6	6.6	150.5
HAZEN	150	2014-05-30	5507	EA	Diatom	Spring	Cyclotella	Cyclotella stelligera Cleve and Grunow	80	0.15179	-0.818757	10.65	21.3	1897.4
HAZEN	150	2014-05-30	5508	EB	Diatom	Spring	Cyclotella	Cyclotella pseudostelligera	4710	0.10221	-0.990507	2.4	4.8	21.7
HAZEN	150	2014-05-30	5524	EH	Diatom	Spring	Asterionella	Asterionella formosa Hassall	40	0.00342	-2.46597	81.6	2	85.5
HAZEN	150	2014-05-30	5836	EP	Diatom	Spring	Encyonema	Encyonema silesiacum (Bleisch) D.G. Mann	1570	1.84962	0.267083	30	10	1178.1
HAZEN	150	2014-05-30	5916	EV	Diatom	Spring	Fragilaria	Fragilaria capucina Grunow	40	0.02224	-1.65287	59	6	556.1
HAZEN	200	2014-05-30	1030	AC	Cyanobacteria	Spring	Synechococcus	Synechococcus sp.	95770	0.11492	-0.939604	2.3	1	1.2
HAZEN	200	2014-05-30	2137	BE	Chlorophyta	Spring	Dictyosphaerium	Dictyosphaerium simplex Sukja	31400	0.15072	-0.821829	2.1	2.1	4.8
HAZEN	200	2014-05-30	4355	AA	Chrysophyte	Spring	Chrysochromulina	Chrysochromulina parva Lackey	1570	0.10268	-0.988514	5	5	65.4
HAZEN	200	2014-05-30	4357	DE	Chrysophyte	Spring	Chrysococcus	Chrysococcus sp.	7850	0.42704	-0.369531	4.7	4.7	54.4
HAZEN	200	2014-05-30	4390	DM	Chrysophyte	Spring	Dinobryon	Dinobryon sociale Ehrenberg	3140	0.7963	-0.0989233	12.6	6.2	253.6
HAZEN	200	2014-05-30	5507	EA	Diatom	Spring	Cyclotella	Cyclotella stelligera Cleve and Grunow	40	0.06283	-1.20183	10	20	1570.8
HAZEN	200	2014-05-30	5508	EB	Diatom	Spring	Cyclotella	Cyclotella pseudostelligera	9420	0.13659	-0.864581	2.1	4.2	14.5
HAZEN	200	2014-05-30	5518	EF	Diatom	Spring	Synedra	Synedra acus Kutzing	240	0.0259	-1.5867	103	2	107.9
HAZEN	200	2014-05-30	5524	EH	Diatom	Spring	Asterionella	Asterionella formosa Hassall	40	0.00373	-2.42829	89	2	93.2
HAZEN	0	2015-07-27	2137	BE	Chlorophyta	Summer	Dictyosphaerium	Dictyosphaerium simplex Sukja	12560	0.06029	-1.21975	2.1	2.1	4.8
HAZEN	0	2015-07-27	2199	BH	Chlorophyta	Summer	Spondylosium	Spondylosium planum (Wolle) W. and G.S. West	3140	0.11838	-0.926722	6	6	37.7
HAZEN	0	2015-07-27	4351	DA	Chrysophyte	Spring	Unknown	Small chrysophyceae	12560	0.19594	-0.707877	3.1	3.1	15.6
HAZEN	0	2015-07-27	4352	DC	Chrysophyte	Spring	Unknown	Large chrysophyceae	7850	1.40986	0.149176	7	7	179.6
HAZEN	0	2015-07-27	4357	DE	Chrysophyte	Summer	Chrysococcus	Chrysococcus sp.	84780	4.32378	0.635864	4.6	4.6	51
HAZEN	0	2015-07-27	4362	DH	Chrysophyte	Summer	Kephyrion	Kephyrion sp.	9420	0.16202	-0.790431	3.2	3.2	17.2
HAZEN	0	2015-07-27	4363	DI	Chrysophyte	Summer	Spinifiromonas	Spinifiromonas sirratus***************	10990	1.30561	0.115813	6.1	6.1	118.8
HAZEN	0	2015-07-27	4390	DM	Chrysophyte	Spring	Dinobryon	Dinobryon sociale Ehrenberg	20410	3.60236	0.556587	12	5.3	176.5
HAZEN	0	2015-07-27	4390	DM	Chrysophyte	Spring	Dinobryon	Dinobryon sociale Ehrenberg	1080	1.3338	0.125091	0	0	1235
HAZEN	0	2015-07-27	4396	DN	Chrysophyte	Summer	Chrysolkos	Chrysolkos skuja (Nauwerck) Willen	1570	0.04961	-1.30443	5.9	3.2	31.6
HAZEN	0	2015-07-27	4400	DO	Chrysophyte	Summer	Ochromonas	Ochromonas sp.	3140	0.24461	-0.611526	9.3	4	77.9
HAZEN	0	2015-07-27	4413	DP	Chrysophyte	Summer	Chrysochromulina	Chrysochromulina laurentiana Kling	1570	0.66128	-0.179615	9.3	9.3	421.2
HAZEN	0	2015-07-27	4445	DT	Chrysophyte	Summer	Mallomonas	Mallomonas heterospina Lund	160	0.08579	-1.06656	16	8	536.2
HAZEN	0	2015-07-27	5507	EA	Diatom	Summer	Cyclotella	Cyclotella stelligera Cleve and Grunow	1320	2.07346	0.316696	10	20	1570.8
HAZEN	0	2015-07-27	5508	EB	Diatom	Summer	Cyclotella	Cyclotella pseudostelligera	6280	1.77912	0.250205	5.65	11.3	283.3
HAZEN	0	2015-07-27	5518	EF	Diatom	Spring	Synedra	Synedra acus Kutzing	40	0.00348	-2.45842	83	2	86.9
HAZEN	0	2015-07-27	5551	EK	Diatom	Summer	Cyclotella	Cyclotella michiganiana Skvortzow	25120	0.61544	-0.210814	2.5	5	24.5
HAZEN	0	2015-07-27	6554	FA	Cryptophyte	Summer	Rhodomonas	Rhodomonas minuta Skuja	37680	11.7863	1.07138	14	8	312.8
HAZEN	0	2015-07-27	6558	FB	Cryptophyte	Summer	Cryptomonas	Cryptomonas erosa Ehrenberg	40	0.03156	-1.50086	22.6	10	788.9
HAZEN	0	2015-07-27	7632	GC	Dinoflagellate	Summer	Gymnodinium	Gymnodinium sp.	1570	0.7324	-0.135252	11	9	466.5
HAZEN	0	2015-07-27	7632	GC	Dinoflagellate	Summer	Gymnodinium	Gymnodinium sp.	240	2.44606	0.388467	26.9	26.9	10191.9
HAZEN	5	2015-07-27	2199	BH	Chlorophyta	Summer	Spondylosium	Spondylosium planum (Wolle) W. and G.S. West	12560	0.47351	-0.324671	6	6	37.7
HAZEN	5	2015-07-27	3301	CA	Euglenophyte	Summer	Euglena	Euglena acus Ehrenberg	40	0.11528	-0.938246	86	8	2881.9
HAZEN	5	2015-07-27	4351	DA	Chrysophyte	Spring	Unknown	Small chrysophyceae	25120	0.35419	-0.450764	3	3	14.1
HAZEN	5	2015-07-27	4352	DB	Chrysophyte	Spring	Unknown	Large chrysophyceae	10990	2.5255	0.402347	7.6	7.6	229.8
HAZEN	5	2015-07-27	4357	DE	Chrysophyte	Summer	Chrysococcus	Chrysococcus sp.	65940	4.58283	0.661134	5.1	5.1	69.5
HAZEN	5	2015-07-27	4361	DG	Chrysophyte	Summer	Kephyrion	Kephyrion boreale Skuja	1570	0.19594	-0.707877	6.2	6.2	124.8
HAZEN	5	2015-07-27	4362	DH	Chrysophyte	Summer	Kephyrion	Kephyrion sp.	1570	0.03517	-1.45383	3.5	3.5	22.4
HAZEN	5	2015-07-27	4390	DM	Chrysophyte	Spring	Dinobryon	Dinobryon sociale Ehrenberg	28260	4.43965	0.647349	12	5	157.1
HAZEN	5	2015-07-27	4390	DM	Chrysophyte	Spring	Dinobryon	Dinobryon sociale Ehrenberg	1000	1.235	0.091667	0	0	1235
HAZEN	5	2015-07-27	4413	DP	Chrysophyte	Summer	Chrysochromulina	Chrysochromulina laurentiana Kling	15700	6.19522	0.792057	9.1	9.1	394.6
HAZEN	5	2015-07-27	4445	DT	Chrysophyte	Summer	Mallomonas	Mallomonas heterospina Lund	80	0.04262	-1.37039	15.9	8	532.8
HAZEN	5	2015-07-27	5507	EA	Diatom	Summer	Cyclotella	Cyclotella stelligera Cleve and Grunow	1200	1.88496	0.275302	10	20	1570.8
HAZEN	5	2015-07-27	5508	EB	Diatom	Summer	Cyclotella	Cyclotella pseudostelligera	1570	0.45671	-0.340359	5.7	11.4	290.9
HAZEN	5	2015-07-27	5509	EC	Diatom	Summer	Cyclotella	Cyclotella ocellata Pant.	1570	0.21729	-0.66296	4.45	8.9	138.4
HAZEN	5	2015-07-27	5518	EF	Diatom	Spring	Synedra	Synedra acus Kutzing	200	0.01738	-1.75995	83	2	86.9
HAZEN	5	2015-07-27	5551	EK	Diatom	Summer	Cyclotella	Cyclotella michiganiana Skvortzow	23550	0.44981	-0.346971	2.3	4.6	19.1
HAZEN	5	2015-07-27	5720	EM	Diatom	Summer	Cyclotella	Cyclotella bodanica Eulenst.	80	0.5645	-0.248336	16.5	33	7056.2
HAZEN	5	2015-07-27	6554	FA	Cryptophyte	Summer	Rhodomonas	Rhodomonas minuta Skuja	31400	4.73512	0.675331	12	6	150.8
HAZEN	5	2015-07-27	6558	FB	Cryptophyte	Summer	Cryptomonas	Cryptomonas erosa Ehrenberg	40	0.03016	-1.52057	21.6	10	754
HAZEN	5	2015-07-27	7632	GC	Dinoflagellate	Summer	Gymnodinium	Gymnodinium sp.	600	5.4582	0.737049	25.9	25.9	9097
HAZEN	5	2015-07-27	7639	GE	Dinoflagellate	Summer	Peridinium	Peridinium pusillum (Penard) Lemmermann	160	0.16045	-0.79466	13.3	12	1002.8
HAZEN	10	2015-07-27	2105	BB	Chlorophyta	Summer	Chlamydomonas	Chlamydomonas spp.	6280	0.07976	-1.09821	5	2.2	12.7
HAZEN	10	2015-07-27	2121	BD	Chlorophyta	Summer	Oocystis	Oocystis lacustris Chodat	7850	0.24414	-0.612361	5.8	3.2	31.1
HAZEN	10	2015-07-27	2138	BF	Chlorophyta	Summer	Monoraphidium	Monoraphidium komarkovae (Nyg.) Komarkova-Legnerova	1570	0.10927	-0.961499	41	1.8	69.6
HAZEN	10	2015-07-27	3301	CA	Euglenophyte	Summer	Euglena	Euglena acus Ehrenberg	40	0.10485	-0.979432	89	7.5	2621.3
HAZEN	10	2015-07-27	4351	DA	Chrysophyte	Spring	Unknown	Small chrysophyceae	20410	0.13062	-0.88399	2.3	2.3	6.4
HAZEN	10	2015-07-27	4352	DB	Chrysophyte	Spring	Unknown	Large chrysophyceae	4710	0.84592	-0.0726707	7	7	179.6
HAZEN	10	2015-07-27	4357	DE	Chrysophyte	Summer	Chrysococcus	Chrysococcus sp.	51810	3.38837	0.529991	5	5	65.4
HAZEN	10	2015-07-27	4362	DH	Chrysophyte	Summer	Kephyrion	Kephyrion sp.	26690	0.45907	-0.338121	3.2	3.2	17.2
HAZEN	10	2015-07-27	4390	DM	Chrysophyte	Spring	Dinobryon	Dinobryon sociale Ehrenberg	18840	3.98278	0.600186	11.6	5.9	211.4
HAZEN	10	2015-07-27	4390	DM	Chrysophyte	Spring	Dinobryon	Dinobryon sociale Ehrenberg	1000	1.235	0.091667	0	0	1235
HAZEN	10	2015-07-27	4396	DN	Chrysophyte	Summer	Chrysolkos	Chrysolkos skuja (Nauwerck) Willen	4710	0.14884	-0.82728	5.9	3.2	31.6
HAZEN	10	2015-07-27	4413	DP	Chrysophyte	Summer	Chrysochromulina	Chrysochromulina laurentiana Kling	3140	1.19854	0.0786525	9	9	381.7
HAZEN	10	2015-07-27	5507	EA	Diatom	Summer	Cyclotella	Cyclotella stelligera Cleve and Grunow	680	0.95989	-0.0177785	9.65	19.3	1411.6
HAZEN	10	2015-07-27	5508	EB	Diatom	Summer	Cyclotella	Cyclotella pseudostelligera	1570	0.36722	-0.435074	5.3	10.6	233.9
HAZEN	10	2015-07-27	5509	EC	Diatom	Summer	Cyclotella	Cyclotella ocellata Pant.	4710	0.52893	-0.276602	4.15	8.3	112.3
HAZEN	10	2015-07-27	5518	EF	Diatom	Spring	Synedra	Synedra acus Kutzing	120	0.01206	-1.91865	96	2	100.5
HAZEN	10	2015-07-27	5523	EG	Diatom	Summer	Synedra	Synedra ulna (Nitzsch) Ehrenberg	40	0.14744	-0.831385	220	8	3686.1
HAZEN	10	2015-07-27	5551	EK	Diatom	Summer	Cyclotella	Cyclotella michiganiana Skvortzow	34540	0.84623	-0.0725116	2.5	5	24.5
HAZEN	10	2015-07-27	6554	FA	Cryptophyte	Summer	Rhodomonas	Rhodomonas minuta Skuja	37680	5.68214	0.754512	12	6	150.8
HAZEN	10	2015-07-27	7632	GC	Dinoflagellate	Summer	Gymnodinium	Gymnodinium sp.	280	2.18254	0.338962	24.6	24.6	7794.8
HAZEN	10	2015-07-27	7639	GE	Dinoflagellate	Summer	Peridinium	Peridinium pusillum (Penard) Lemmermann	360	0.36101	-0.442481	13.3	12	1002.8
HAZEN	10	2015-07-27	7640	GE	Dinoflagellate	Summer	Peridinium	Peridinium goslaviense Woloszynska	80	1.01804	0.00776484	31	28	12725.5
HAZEN	15	2015-07-28	2121	BD	Chlorophyta	Summer	Oocystis	Oocystis lacustris Chodat	1570	0.04286	-1.36795	5.1	3.2	27.3
HAZEN	15	2015-07-28	2199	BH	Chlorophyta	Summer	Spondylosium	Spondylosium planum (Wolle) W. and G.S. West	9420	0.35513	-0.449613	6	6	37.7
HAZEN	15	2015-07-28	3301	CA	Euglenophyte	Summer	Euglena	Euglena acus Ehrenberg	120	0.30964	-0.509143	77	8	2580.3
HAZEN	15	2015-07-28	4351	DA	Chrysophyte	Spring	Unknown	Small chrysophyceae	17270	0.22106	-0.65549	2.9	2.9	12.8
HAZEN	15	2015-07-28	4352	DB	Chrysophyte	Spring	Unknown	Large chrysophyceae	1570	0.59927	-0.222377	9	9	381.7
HAZEN	15	2015-07-28	4357	DE	Chrysophyte	Summer	Chrysococcus	Chrysococcus sp.	54950	3.59373	0.555545	5	5	65.4
HAZEN	15	2015-07-28	4362	DH	Chrysophyte	Summer	Kephyrion	Kephyrion sp.	17270	0.32468	-0.488544	3.3	3.3	18.8
HAZEN	15	2015-07-28	4390	DM	Chrysophyte	Spring	Dinobryon	Dinobryon sociale Ehrenberg	17270	2.75802	0.440597	12.2	5	159.7
HAZEN	15	2015-07-28	4390	DM	Chrysophyte	Spring	Dinobryon	Dinobryon sociale Ehrenberg	1320	1.6302	0.212241	0	0	1235
HAZEN	15	2015-07-28	4445	DT	Chrysophyte	Summer	Mallomonas	Mallomonas heterospina Lund	80	0.04129	-1.38416	15.4	8	516.1
HAZEN	15	2015-07-28	5507	EA	Diatom	Summer	Cyclotella	Cyclotella stelligera Cleve and Grunow	1320	2.07346	0.316696	10	20	1570.8
HAZEN	15	2015-07-28	5508	EB	Diatom	Summer	Cyclotella	Cyclotella pseudostelligera	3140	1.0654	0.0275127	6	12	339.3
HAZEN	15	2015-07-28	5518	EF	Diatom	Spring	Synedra	Synedra acus Kutzing	80	0.00721	-2.14206	86	2	90.1
HAZEN	15	2015-07-28	5551	EK	Diatom	Summer	Cyclotella	Cyclotella michiganiana Skvortzow	28260	0.73476	-0.133854	2.55	5.1	26
HAZEN	15	2015-07-28	6554	FA	Cryptophyte	Summer	Rhodomonas	Rhodomonas minuta Skuja	9420	1.64567	0.216343	13.9	6	174.7
HAZEN	15	2015-07-28	6558	FB	Cryptophyte	Summer	Cryptomonas	Cryptomonas erosa Ehrenberg	80	0.0659	-1.18111	23.6	10	823.8
HAZEN	15	2015-07-28	7632	GC	Dinoflagellate	Summer	Gymnodinium	Gymnodinium sp.	240	2.10828	0.323928	25.6	25.6	8784.5
HAZEN	15	2015-07-28	7639	GE	Dinoflagellate	Summer	Peridinium	Peridinium pusillum (Penard) Lemmermann	80	0.08203	-1.08603	13.6	12	1025.4
HAZEN	25	2015-07-28	2105	BB	Chlorophyta	Summer	Chlamydomonas	Chlamydomonas spp.	6280	0.07976	-1.09821	5	2.2	12.7
HAZEN	25	2015-07-28	2121	BD	Chlorophyta	Summer	Oocystis	Oocystis lacustris Chodat	3140	0.09106	-1.04067	5.4	3.2	29
HAZEN	25	2015-07-28	2199	BH	Chlorophyta	Summer	Spondylosium	Spondylosium planum (Wolle) W. and G.S. West	7850	0.29594	-0.528796	6	6	37.7
HAZEN	25	2015-07-28	2206	BC	Chlorophyta	Summer	Botryococcus	Botryococcus braunii Kutzing	40	0.02094	-1.67902	10	10	523.6
HAZEN	25	2015-07-28	3301	CA	Euglenophyte	Summer	Euglena	Euglena acus Ehrenberg	40	0.06671	-1.17581	65	7	1667.7
HAZEN	25	2015-07-28	4351	DA	Chrysophyte	Spring	Unknown	Small chrysophyceae	14130	0.19923	-0.700645	3	3	14.1
HAZEN	25	2015-07-28	4357	DE	Chrysophyte	Summer	Chrysococcus	Chrysococcus sp.	58090	3.79909	0.57968	5	5	65.4
HAZEN	25	2015-07-28	4362	DH	Chrysophyte	Summer	Kephyrion	Kephyrion sp.	10990	0.31541	-0.501125	3.8	3.8	28.7
HAZEN	25	2015-07-28	4390	DM	Chrysophyte	Spring	Dinobryon	Dinobryon sociale Ehrenberg	20410	3.20641	0.506019	12	5	157.1
HAZEN	25	2015-07-28	4390	DM	Chrysophyte	Spring	Dinobryon	Dinobryon sociale Ehrenberg	760	0.9386	-0.0275195	0	0	1235
HAZEN	25	2015-07-28	4400	DO	Chrysophyte	Summer	Ochromonas	Ochromonas sp.	3140	0.17113	-0.766674	9	3.4	54.5
HAZEN	25	2015-07-28	4413	DP	Chrysophyte	Summer	Chrysochromulina	Chrysochromulina laurentiana Kling	3140	1.19854	0.0786525	9	9	381.7
HAZEN	25	2015-07-28	5507	EA	Diatom	Summer	Cyclotella	Cyclotella stelligera Cleve and Grunow	1200	1.94208	0.288267	10.1	20.2	1618.4
HAZEN	25	2015-07-28	5508	EB	Diatom	Summer	Cyclotella	Cyclotella pseudostelligera	3140	0.65438	-0.18417	5.1	10.2	208.4
HAZEN	25	2015-07-28	5509	EC	Diatom	Summer	Cyclotella	Cyclotella ocellata Pant.	1570	0.17631	-0.753723	4.15	8.3	112.3
HAZEN	25	2015-07-28	5551	EK	Diatom	Summer	Cyclotella	Cyclotella michiganiana Skvortzow	29830	0.77558	-0.110373	2.55	5.1	26
HAZEN	25	2015-07-28	5702	EL	Diatom	Summer	Achnanthes	Achnanthes minutissima Kutzing	1570	0.1256	-0.90101	19.1	4	80
HAZEN	25	2015-07-28	5720	EM	Diatom	Summer	Cyclotella	Cyclotella bodanica Eulenst.	80	0.49566	-0.304816	15.8	31.6	6195.7
HAZEN	25	2015-07-28	6554	FA	Cryptophyte	Summer	Rhodomonas	Rhodomonas minuta Skuja	10990	1.65729	0.219399	12	6	150.8
HAZEN	25	2015-07-28	6558	FB	Cryptophyte	Summer	Cryptomonas	Cryptomonas erosa Ehrenberg	240	0.18598	-0.730534	22.2	10	774.9
HAZEN	25	2015-07-28	7632	GC	Dinoflagellate	Summer	Gymnodinium	Gymnodinium sp.	160	1.12941	0.0528516	23.8	23.8	7058.8
HAZEN	50	2015-07-28	2199	BH	Chlorophyta	Summer	Spondylosium	Spondylosium planum (Wolle) W. and G.S. West	4710	0.17757	-0.75063	6	6	37.7
HAZEN	50	2015-07-28	3301	CA	Euglenophyte	Summer	Euglena	Euglena acus Ehrenberg	40	0.1459	-0.835945	86	9	3647.4
HAZEN	50	2015-07-28	4351	DA	Chrysophyte	Spring	Unknown	Small chrysophyceae	28260	0.25999	-0.585043	2.6	2.6	9.2
HAZEN	50	2015-07-28	4352	DB	Chrysophyte	Spring	Unknown	Large chrysophyceae	1570	0.59927	-0.222377	9	9	381.7
HAZEN	50	2015-07-28	4357	DE	Chrysophyte	Summer	Chrysococcus	Chrysococcus sp.	56520	3.27251	0.514881	4.8	4.8	57.9
HAZEN	50	2015-07-28	4362	DH	Chrysophyte	Summer	Kephyrion	Kephyrion sp.	10990	0.24618	-0.608747	3.5	3.5	22.4
HAZEN	50	2015-07-28	4363	DI	Chrysophyte	Summer	Spinifiromonas	Spinifiromonas sirratus***************	3140	0.33755	-0.471662	5.9	5.9	107.5
HAZEN	50	2015-07-28	4390	DM	Chrysophyte	Spring	Dinobryon	Dinobryon sociale Ehrenberg	36110	5.81371	0.764453	12.3	5	161
HAZEN	50	2015-07-28	4390	DM	Chrysophyte	Spring	Dinobryon	Dinobryon sociale Ehrenberg	920	1.1362	0.0554548	0	0	1235
HAZEN	50	2015-07-28	4396	DN	Chrysophyte	Summer	Chrysolkos	Chrysolkos skuja (Nauwerck) Willen	1570	0.04898	-1.30998	6.2	3.1	31.2
HAZEN	50	2015-07-28	4413	DP	Chrysophyte	Summer	Chrysochromulina	Chrysochromulina laurentiana Kling	6280	2.56036	0.408301	9.2	9.2	407.7
HAZEN	50	2015-07-28	4445	DT	Chrysophyte	Summer	Mallomonas	Mallomonas heterospina Lund	40	0.01642	-1.78463	16	7	410.5
HAZEN	50	2015-07-28	5507	EA	Diatom	Summer	Cyclotella	Cyclotella stelligera Cleve and Grunow	800	1.12928	0.0528016	9.65	19.3	1411.6
HAZEN	50	2015-07-28	5518	EF	Diatom	Spring	Synedra	Synedra acus Kutzing	80	0.00762	-2.11805	91	2	95.3
HAZEN	50	2015-07-28	5551	EK	Diatom	Summer	Cyclotella	Cyclotella michiganiana Skvortzow	18840	0.40883	-0.388457	2.4	4.8	21.7
HAZEN	50	2015-07-28	5720	EM	Diatom	Summer	Cyclotella	Cyclotella bodanica Eulenst.	40	0.23398	-0.630821	15.5	31	5849.4
HAZEN	50	2015-07-28	6554	FA	Cryptophyte	Summer	Rhodomonas	Rhodomonas minuta Skuja	14130	2.1308	0.328543	12	6	150.8
HAZEN	50	2015-07-28	6558	FB	Cryptophyte	Summer	Cryptomonas	Cryptomonas erosa Ehrenberg	80	0.06171	-1.20964	22.1	10	771.4
HAZEN	50	2015-07-28	7632	GC	Dinoflagellate	Summer	Gymnodinium	Gymnodinium sp.	160	1.40552	0.147837	25.6	25.6	8784.5
HAZEN	75	2015-07-28	2199	BH	Chlorophyta	Summer	Spondylosium	Spondylosium planum (Wolle) W. and G.S. West	3140	0.11838	-0.926722	6	6	37.7
HAZEN	75	2015-07-28	4351	DA	Chrysophyte	Spring	Unknown	Small chrysophyceae	21980	0.25277	-0.597274	2.8	2.8	11.5
HAZEN	75	2015-07-28	4352	DB	Chrysophyte	Spring	Unknown	Large chrysophyceae	4710	1.79781	0.254744	9	9	381.7
HAZEN	75	2015-07-28	4354	DC	Chrysophyte	Summer	Chromulina	Chromulina spp.	1570	0.04443	-1.35232	6	3	28.3
HAZEN	75	2015-07-28	4357	DE	Chrysophyte	Summer	Chrysococcus	Chrysococcus sp.	53380	3.49105	0.542956	5	5	65.4
HAZEN	75	2015-07-28	4362	DH	Chrysophyte	Summer	Kephyrion	Kephyrion sp.	6280	0.11806	-0.927897	3.3	3.3	18.8
HAZEN	75	2015-07-28	4363	DI	Chrysophyte	Summer	Spinifiromonas	Spinifiromonas sirratus***************	3140	0.39187	-0.406858	6.2	6.2	124.8
HAZEN	75	2015-07-28	4390	DM	Chrysophyte	Spring	Dinobryon	Dinobryon sociale Ehrenberg	18840	2.95976	0.471256	12	5	157.1
HAZEN	75	2015-07-28	4390	DM	Chrysophyte	Spring	Dinobryon	Dinobryon sociale Ehrenberg	640	0.7904	-0.102153	0	0	1235
HAZEN	75	2015-07-28	5507	EA	Diatom	Summer	Cyclotella	Cyclotella stelligera Cleve and Grunow	680	1.05223	0.0221107	9.95	19.9	1547.4
HAZEN	75	2015-07-28	5509	EC	Diatom	Summer	Cyclotella	Cyclotella ocellata Pant.	1570	0.22467	-0.648455	4.5	9	143.1
HAZEN	75	2015-07-28	5551	EK	Diatom	Summer	Cyclotella	Cyclotella michiganiana Skvortzow	7850	0.2041	-0.690157	2.55	5.1	26
HAZEN	75	2015-07-28	6554	FA	Cryptophyte	Summer	Rhodomonas	Rhodomonas minuta Skuja	1570	0.23676	-0.625692	12	6	150.8
HAZEN	75	2015-07-28	6558	FB	Cryptophyte	Summer	Cryptomonas	Cryptomonas erosa Ehrenberg	80	0.09249	-1.03391	23	12	1156.1
HAZEN	75	2015-07-28	7632	GC	Dinoflagellate	Summer	Gymnodinium	Gymnodinium sp.	1570	0.50507	-0.296648	9.6	8	321.7
HAZEN	75	2015-07-28	7632	GC	Dinoflagellate	Summer	Gymnodinium	Gymnodinium sp.	120	1.22303	0.0874371	26.9	26.9	10191.9
HAZEN	75	2015-07-28	7639	GE	Dinoflagellate	Summer	Peridinium	Peridinium pusillum (Penard) Lemmermann	80	0.08143	-1.08922	13.5	12	1017.9
HAZEN	100	2015-07-28	2121	BD	Chlorophyta	Summer	Oocystis	Oocystis lacustris Chodat	7850	0.28496	-0.545216	6	3.4	36.3
HAZEN	100	2015-07-28	2199	BH	Chlorophyta	Summer	Spondylosium	Spondylosium planum (Wolle) W. and G.S. West	3140	0.11838	-0.926722	6	6	37.7
HAZEN	100	2015-07-28	3301	CA	Euglenophyte	Summer	Euglena	Euglena acus Ehrenberg	40	0.19	-0.721246	63	12	4750.1
HAZEN	100	2015-07-28	4351	DA	Chrysophyte	Spring	Unknown	Small chrysophyceae	15700	0.18055	-0.743403	2.8	2.8	11.5
HAZEN	100	2015-07-28	4352	DB	Chrysophyte	Spring	Unknown	Large chrysophyceae	3140	0.56394	-0.248767	7	7	179.6
HAZEN	100	2015-07-28	4357	DE	Chrysophyte	Summer	Chrysococcus	Chrysococcus sp.	56520	3.27251	0.514881	4.8	4.8	57.9
HAZEN	100	2015-07-28	4362	DH	Chrysophyte	Summer	Kephyrion	Kephyrion sp.	9420	0.1771	-0.751781	3.3	3.3	18.8
HAZEN	100	2015-07-28	4390	DM	Chrysophyte	Spring	Dinobryon	Dinobryon sociale Ehrenberg	28260	5.8583	0.767772	11	6	207.3
HAZEN	100	2015-07-28	4390	DM	Chrysophyte	Spring	Dinobryon	Dinobryon sociale Ehrenberg	600	0.741	-0.130182	0	0	1235
HAZEN	100	2015-07-28	4439	DS	Chrysophyte	Summer	Chrysosphaerella	Chrysosphaerella brevispina	7850	3.30642	0.519358	9.3	9.3	421.2
HAZEN	100	2015-07-28	4445	DT	Chrysophyte	Summer	Mallomonas	Mallomonas heterospina Lund	40	0.01642	-1.78463	16	7	410.5
HAZEN	100	2015-07-28	5507	EA	Diatom	Summer	Cyclotella	Cyclotella stelligera Cleve and Grunow	560	0.80282	-0.0953818	9.7	19.4	1433.6
HAZEN	100	2015-07-28	5509	EC	Diatom	Summer	Cyclotella	Cyclotella ocellata Pant.	1570	0.17631	-0.753723	4.15	8.3	112.3
HAZEN	100	2015-07-28	5551	EK	Diatom	Summer	Cyclotella	Cyclotella michiganiana Skvortzow	12560	0.30772	-0.511844	2.5	5	24.5
HAZEN	100	2015-07-28	6554	FA	Cryptophyte	Summer	Rhodomonas	Rhodomonas minuta Skuja	4710	0.73994	-0.130803	12.5	6	157.1
HAZEN	100	2015-07-28	6558	FB	Cryptophyte	Summer	Cryptomonas	Cryptomonas erosa Ehrenberg	40	0.04745	-1.32376	23.6	12	1186.3
HAZEN	100	2015-07-28	7632	GC	Dinoflagellate	Summer	Gymnodinium	Gymnodinium sp.	160	1.64896	0.21721	27	27	10306
HAZEN	100	2015-07-28	7639	GE	Dinoflagellate	Summer	Peridinium	Peridinium pusillum (Penard) Lemmermann	80	0.07962	-1.09898	13.2	12	995.3
HAZEN	150	2015-07-28	2105	BB	Chlorophyta	Summer	Chlamydomonas	Chlamydomonas spp.	640	0.43565	-0.360862	13	10	680.7
HAZEN	150	2015-07-28	2121	BD	Chlorophyta	Summer	Oocystis	Oocystis lacustris Chodat	3140	0.10739	-0.969036	6	3.3	34.2
HAZEN	150	2015-07-28	2199	BH	Chlorophyta	Summer	Spondylosium	Spondylosium planum (Wolle) W. and G.S. West	4710	0.17757	-0.75063	6	6	37.7
HAZEN	150	2015-07-28	3301	CA	Euglenophyte	Summer	Euglena	Euglena acus Ehrenberg	40	0.10857	-0.96429	81	8	2714.3
HAZEN	150	2015-07-28	4351	DA	Chrysophyte	Spring	Unknown	Small chrysophyceae	20410	0.26125	-0.582944	2.9	2.9	12.8
HAZEN	150	2015-07-28	4352	DB	Chrysophyte	Spring	Unknown	Large chrysophyceae	3140	0.72157	-0.141722	7.6	7.6	229.8
HAZEN	150	2015-07-28	4357	DE	Chrysophyte	Summer	Chrysococcus	Chrysococcus sp.	36110	2.81658	0.449722	5.3	5.3	78
HAZEN	150	2015-07-28	4362	DH	Chrysophyte	Summer	Kephyrion	Kephyrion sp.	10990	0.24618	-0.608747	3.5	3.5	22.4
HAZEN	150	2015-07-28	4390	DM	Chrysophyte	Spring	Dinobryon	Dinobryon sociale Ehrenberg	10990	1.66828	0.222269	11.6	5	151.8
HAZEN	150	2015-07-28	4390	DM	Chrysophyte	Spring	Dinobryon	Dinobryon sociale Ehrenberg	1080	1.3338	0.125091	0	0	1235
HAZEN	150	2015-07-28	4445	DT	Chrysophyte	Summer	Mallomonas	Mallomonas heterospina Lund	200	0.07696	-1.11373	15	7	384.8
HAZEN	150	2015-07-28	5507	EA	Diatom	Summer	Cyclotella	Cyclotella stelligera Cleve and Grunow	520	0.76877	-0.114204	9.8	19.6	1478.4
HAZEN	150	2015-07-28	5551	EK	Diatom	Summer	Cyclotella	Cyclotella michiganiana Skvortzow	26690	0.77935	-0.108267	2.65	5.3	29.2
HAZEN	150	2015-07-28	5720	EM	Diatom	Summer	Cyclotella	Cyclotella bodanica Eulenst.	40	0.28225	-0.549366	16.5	33	7056.2
HAZEN	150	2015-07-28	5860	EQ	Diatom	Summer	Diatoma	Diatoma vulgare Bory	40	0.00402	-2.39577	24	4	100.5
HAZEN	150	2015-07-28	6554	FA	Cryptophyte	Summer	Rhodomonas	Rhodomonas minuta Skuja	4710	0.71027	-0.148577	12	6	150.8
HAZEN	150	2015-07-28	6558	FB	Cryptophyte	Summer	Cryptomonas	Cryptomonas erosa Ehrenberg	80	0.06143	-1.21162	22	10	767.9
HAZEN	150	2015-07-28	7632	GC	Dinoflagellate	Summer	Gymnodinium	Gymnodinium sp.	80	0.70276	-0.153193	25.6	25.6	8784.5
HAZEN	150	2015-07-28	7639	GE	Dinoflagellate	Summer	Peridinium	Peridinium pusillum (Penard) Lemmermann	40	0.03981	-1.40001	13.2	12	995.3
HAZEN	200	2015-07-29	3301	CA	Euglenophyte	Summer	Euglena	Euglena acus Ehrenberg	360	0.58187	-0.235174	63	7	1616.3
HAZEN	200	2015-07-29	4351	DA	Chrysophyte	Spring	Unknown	Small chrysophyceae	9420	0.13282	-0.876737	3	3	14.1
HAZEN	200	2015-07-29	4352	DB	Chrysophyte	Spring	Unknown	Large chrysophyceae	3140	0.41103	-0.386126	6.3	6.3	130.9
HAZEN	200	2015-07-29	4357	DE	Chrysophyte	Summer	Chrysococcus	Chrysococcus sp.	25120	1.64285	0.215598	5	5	65.4
HAZEN	200	2015-07-29	4362	DH	Chrysophyte	Summer	Kephyrion	Kephyrion sp.	3140	0.07034	-1.1528	3.5	3.5	22.4
HAZEN	200	2015-07-29	4390	DM	Chrysophyte	Spring	Dinobryon	Dinobryon sociale Ehrenberg	15700	2.46647	0.392076	12	5	157.1
HAZEN	200	2015-07-29	4390	DM	Chrysophyte	Spring	Dinobryon	Dinobryon sociale Ehrenberg	40	0.0494	-1.30627	0	0	1235
HAZEN	200	2015-07-29	5507	EA	Diatom	Summer	Cyclotella	Cyclotella stelligera Cleve and Grunow	80	0.12566	-0.900803	10	20	1570.8
HAZEN	200	2015-07-29	5551	EK	Diatom	Summer	Cyclotella	Cyclotella michiganiana Skvortzow	10990	0.28574	-0.544029	2.55	5.1	26
HAZEN	200	2015-07-29	6554	FA	Cryptophyte	Summer	Rhodomonas	Rhodomonas minuta Skuja	14130	2.1308	0.328543	12	6	150.8
HAZEN	200	2015-07-29	6558	FB	Cryptophyte	Summer	Cryptomonas	Cryptomonas erosa Ehrenberg	80	0.08566	-1.06722	21.3	12	1070.7
HAZEN	200	2015-07-29	7632	GC	Dinoflagellate	Summer	Gymnodinium	Gymnodinium sp.	80	0.77952	-0.108173	26.5	26.5	9744
HAZEN	200	2015-07-29	7639	GE	Dinoflagellate	Summer	Peridinium	Peridinium pusillum (Penard) Lemmermann	40	0.04222	-1.37448	14	12	1055.6
HAZEN	225	2015-07-29	1033	AD	Cyanobacteria	Summer	Rhabdogloea	Rhabdogloea lineare Schmidle and Lauterborn	6280	0.11304	-0.946768	8.6	2	18
HAZEN	225	2015-07-29	2212	BI	Chlorophyta	Summer	Schroederia	Schroederia setigera (Schrod.) Lemmermann	21980	0.40223	-0.395526	3.6	3.6	18.3
HAZEN	225	2015-07-29	3301	CA	Euglenophyte	Summer	Euglena	Euglena acus Ehrenberg	40	0.09678	-1.01421	80	7.6	2419.4
HAZEN	225	2015-07-29	4351	DA	Chrysophyte	Spring	Unknown	Small chrysophyceae	14130	0.11587	-0.936029	2.5	2.5	8.2
HAZEN	225	2015-07-29	4357	DE	Chrysophyte	Summer	Chrysococcus	Chrysococcus sp.	29830	1.52133	0.182223	4.6	4.6	51
HAZEN	225	2015-07-29	4362	DH	Chrysophyte	Summer	Kephyrion	Kephyrion sp.	3140	0.04898	-1.30998	3.1	3.1	15.6
HAZEN	225	2015-07-29	4363	DI	Chrysophyte	Summer	Spinifiromonas	Spinifiromonas sirratus***************	1570	0.13675	-0.864073	5.5	5.5	87.1
HAZEN	225	2015-07-29	5507	EA	Diatom	Summer	Cyclotella	Cyclotella stelligera Cleve and Grunow	80	0.12566	-0.900803	10	20	1570.8
HAZEN	225	2015-07-29	5518	EF	Diatom	Spring	Synedra	Synedra acus Kutzing	40	0.00381	-2.41908	91	2	95.3
HAZEN	225	2015-07-29	5836	EP	Diatom	Summer	Encyonema	Encyonema silesiacum (Bleisch) D.G. Mann	40	0.04712	-1.32679	30	10	1178.1
HAZEN	225	2015-07-29	6554	FA	Cryptophyte	Summer	Rhodomonas	Rhodomonas minuta Skuja	18840	2.18921	0.340287	11	5.5	116.2
HAZEN	225	2015-07-29	7639	GE	Dinoflagellate	Summer	Peridinium	Peridinium pusillum (Penard) Lemmermann	40	0.04011	-1.39675	13.3	12	1002.8
HAZEN	225	2015-07-29	7777	GG	Dinoflagellate	Summer	Unknown	Dinoflagellate cysts	120	0.86858	-0.0611902	24	24	7238.2
HAZEN	235	2015-07-29	2121	BD	Chlorophyta	Summer	Oocystis	Oocystis lacustris Chodat	3140	0.07724	-1.11216	6	2.8	24.6
HAZEN	235	2015-07-29	4357	DE	Chrysophyte	Summer	Chrysococcus	Chrysococcus sp.	31400	1.49778	0.175448	4.5	4.5	47.7
HAZEN	235	2015-07-29	4362	DH	Chrysophyte	Summer	Kephyrion	Kephyrion sp.	4710	0.07348	-1.13383	3.1	3.1	15.6
HAZEN	235	2015-07-29	4390	DM	Chrysophyte	Spring	Dinobryon	Dinobryon sociale Ehrenberg	3140	0.7043	-0.152242	11.9	6	224.3
HAZEN	235	2015-07-29	4400	DO	Chrysophyte	Summer	Ochromonas	Ochromonas sp.	1570	0.09593	-1.01805	9	3.6	61.1
HAZEN	235	2015-07-29	5507	EA	Diatom	Summer	Cyclotella	Cyclotella stelligera Cleve and Grunow	160	0.29094	-0.536197	10.5	21	1818.4
HAZEN	235	2015-07-29	5508	EB	Diatom	Summer	Cyclotella	Cyclotella pseudostelligera	1570	0.39925	-0.398755	5.45	10.9	254.3
HAZEN	235	2015-07-29	6554	FA	Cryptophyte	Summer	Rhodomonas	Rhodomonas minuta Skuja	6280	0.94702	-0.0236408	12	6	150.8
HAZEN	235	2015-07-29	7632	GC	Dinoflagellate	Summer	Gymnodinium	Gymnodinium sp.	120	0.6782	-0.168642	22.1	22.1	5651.7
HAZEN	235	2015-07-29	7632	GC	Dinoflagellate	Summer	Gymnodinium	Gymnodinium sp.	80	1.64636	0.216525	34	34	20579.5
HAZEN	240	2015-07-29	2105	BB	Chlorophyta	Summer	Chlamydomonas	Chlamydomonas spp.	3140	0.32876	-0.483121	8	5	104.7
HAZEN	240	2015-07-29	4351	DA	Chrysophyte	Spring	Unknown	Small chrysophyceae	9420	0.12058	-0.918725	2.9	2.9	12.8
HAZEN	240	2015-07-29	4357	DE	Chrysophyte	Summer	Chrysococcus	Chrysococcus sp.	17270	1.12946	0.0528709	5	5	65.4
HAZEN	240	2015-07-29	4361	DG	Chrysophyte	Summer	Kephyrion	Kephyrion boreale Skuja	1570	0.19594	-0.707877	6.2	6.2	124.8
HAZEN	240	2015-07-29	4362	DH	Chrysophyte	Summer	Kephyrion	Kephyrion sp.	6280	0.11806	-0.927897	3.3	3.3	18.8
HAZEN	240	2015-07-29	5507	EA	Diatom	Summer	Cyclotella	Cyclotella stelligera Cleve and Grunow	240	0.50866	-0.293572	11.05	22.1	2119.4
HAZEN	240	2015-07-29	5508	EB	Diatom	Summer	Cyclotella	Cyclotella pseudostelligera	3140	0.84309	-0.0741261	5.55	11.1	268.5
HAZEN	240	2015-07-29	5518	EF	Diatom	Spring	Synedra	Synedra acus Kutzing	40	0.00348	-2.45842	83	2	86.9
HAZEN	240	2015-07-29	5551	EK	Diatom	Summer	Cyclotella	Cyclotella michiganiana Skvortzow	7850	0.2041	-0.690157	2.55	5.1	26
HAZEN	240	2015-07-29	5720	EM	Diatom	Summer	Cyclotella	Cyclotella bodanica Eulenst.	80	0.5645	-0.248336	16.5	33	7056.2
HAZEN	240	2015-07-29	6554	FA	Cryptophyte	Summer	Rhodomonas	Rhodomonas minuta Skuja	7850	0.70572	-0.151368	10.3	5	89.9
HAZEN	240	2015-07-29	6558	FB	Cryptophyte	Summer	Cryptomonas	Cryptomonas erosa Ehrenberg	200	0.1508	-0.821599	21.6	10	754
HAZEN	240	2015-07-29	7632	GC	Dinoflagellate	Summer	Gymnodinium	Gymnodinium sp.	240	1.41238	0.149952	22.4	22.4	5884.9
HAZEN	240	2015-07-29	7639	GE	Dinoflagellate	Summer	Peridinium	Peridinium pusillum (Penard) Lemmermann	160	0.16406	-0.784997	13.6	12	1025.4
HAZEN	245	2015-07-29	2105	BB	Chlorophyta	Summer	Chlamydomonas	Chlamydomonas spp.	3140	0.0741	-1.13018	5	3	23.6
HAZEN	245	2015-07-29	4357	DE	Chrysophyte	Summer	Chrysococcus	Chrysococcus sp.	6280	0.32028	-0.49447	4.6	4.6	51
HAZEN	245	2015-07-29	4362	DH	Chrysophyte	Summer	Kephyrion	Kephyrion sp.	1570	0.0526	-1.27901	4	4	33.5
HAZEN	245	2015-07-29	5507	EA	Diatom	Summer	Cyclotella	Cyclotella stelligera Cleve and Grunow	240	0.38842	-0.410698	10.1	20.2	1618.4
HAZEN	245	2015-07-29	5551	EK	Diatom	Summer	Cyclotella	Cyclotella michiganiana Skvortzow	3140	0.08164	-1.0881	2.55	5.1	26
HAZEN	245	2015-07-29	6554	FA	Cryptophyte	Summer	Rhodomonas	Rhodomonas minuta Skuja	9420	1.33764	0.126339	11.3	6	142
HAZEN	245	2015-07-29	7632	GC	Dinoflagellate	Summer	Gymnodinium	Gymnodinium sp.	40	0.31179	-0.506138	24.6	24.6	7794.8
HAZEN	245	2015-07-29	7639	GE	Dinoflagellate	Summer	Peridinium	Peridinium pusillum (Penard) Lemmermann	160	0.16768	-0.775519	13.9	12	1048
HAZEN	250	2015-07-29	1014	AE	Cyanobacteria	Summer	Chroococcus	Chroococcus limneticus Lemmermann	6280	0.15323	-0.814656	3.6	3.6	24.4
HAZEN	250	2015-07-29	2121	BD	Chlorophyta	Summer	Oocystis	Oocystis lacustris Chodat	6280	0.15386	-0.812874	5.2	3	24.5
HAZEN	250	2015-07-29	4357	DE	Chrysophyte	Summer	Chrysococcus	Chrysococcus sp.	25120	1.64285	0.215598	5	5	65.4
HAZEN	250	2015-07-29	4362	DH	Chrysophyte	Summer	Kephyrion	Kephyrion sp.	3140	0.07662	-1.11566	3.6	3.6	24.4
HAZEN	250	2015-07-29	5507	EA	Diatom	Summer	Cyclotella	Cyclotella stelligera Cleve and Grunow	320	0.46589	-0.331717	9.75	19.5	1455.9
HAZEN	250	2015-07-29	5508	EB	Diatom	Summer	Cyclotella	Cyclotella pseudostelligera	3140	0.65438	-0.18417	5.1	10.2	208.4
HAZEN	250	2015-07-29	6554	FA	Cryptophyte	Summer	Rhodomonas	Rhodomonas minuta Skuja	6280	0.81263	-0.0901071	10.3	6	129.4
HAZEN	250	2015-07-29	6558	FB	Cryptophyte	Summer	Cryptomonas	Cryptomonas erosa Ehrenberg	280	0.22089	-0.655824	22.6	10	788.9
HAZEN	250	2015-07-29	7632	GC	Dinoflagellate	Summer	Gymnodinium	Gymnodinium sp.	4710	2.19722	0.341874	11	9	466.5
HAZEN	250	2015-07-29	7632	GC	Dinoflagellate	Summer	Gymnodinium	Gymnodinium sp.	120	0.59867	-0.222813	21.2	21.2	4988.9
HAZEN	Shoreline	2016-07-02	2121	BD	Chlorophyta	Summer	Oocystis	Oocystis lacustris Chodat	1570	0.04145	-1.38248	5.6	3	26.4
HAZEN	Shoreline	2016-07-02	4351	DA	Chrysophyte	Spring	Unknown	Small chrysophyceae	15700	0.20096	-0.69689	2.9	2.9	12.8
HAZEN	Shoreline	2016-07-02	4352	DB	Chrysophyte	Spring	Unknown	Large chrysophyceae	1570	0.28197	-0.549797	7	7	179.6
HAZEN	Shoreline	2016-07-02	4357	DE	Chrysophyte	Summer	Chrysococcus	Chrysococcus sp.	62800	3.63612	0.560638	4.8	4.8	57.9
HAZEN	Shoreline	2016-07-02	4362	DH	Chrysophyte	Summer	Kephyrion	Kephyrion sp.	4710	0.08855	-1.05281	3.3	3.3	18.8
HAZEN	Shoreline	2016-07-02	4390	DM	Chrysophyte	Spring	Dinobryon	Dinobryon sociale Ehrenberg	1570	0.35513	-0.449613	12	6	226.2
HAZEN	Shoreline	2016-07-02	4413	DP	Chrysophyte	Summer	Chrysochromulina	Chrysochromulina laurentiana Kling	1570	0.61952	-0.207945	9.1	9.1	394.6
HAZEN	Shoreline	2016-07-02	5508	EB	Diatom	Summer	Cyclotella	Cyclotella pseudostelligera	4710	2.53775	0.404449	7	14	538.8
HAZEN	Shoreline	2016-07-02	5518	EF	Diatom	Spring	Synedra	Synedra acus Kutzing	40	0.00436	-2.36051	104	2	108.9
HAZEN	Shoreline	2016-07-02	5551	EK	Diatom	Summer	Cyclotella	Cyclotella michiganiana Skvortzow	1570	0.03407	-1.46763	2.4	4.8	21.7
HAZEN	Shoreline	2016-07-02	6554	FA	Cryptophyte	Summer	Rhodomonas	Rhodomonas minuta Skuja	14130	1.77614	0.249477	10	6	125.7
HAZEN	Shoreline	2016-07-02	6558	FB	Cryptophyte	Summer	Cryptomonas	Cryptomonas erosa Ehrenberg	320	0.40211	-0.395655	25	12	1256.6
HAZEN	Shoreline	2016-07-02	6562	FC	Cryptophyte	Summer	Cryptomonas	Cryptomonas reflexa (Marsson) Skuja	200	0.1473	-0.831797	21.1	10	736.5
HAZEN	Shoreline	2016-07-02	7632	GC	Dinoflagellate	Summer	Gymnodinium	Gymnodinium sp.	160	1.24717	0.0959257	24.6	24.6	7794.8
HAZEN	Shoreline	2016-07-08	2105	BB	Chlorophyta	Summer	Chlamydomonas	Chlamydomonas spp.	1570	0.01507	-1.82189	4.6	2	9.6
HAZEN	Shoreline	2016-07-08	2121	BD	Chlorophyta	Summer	Oocystis	Oocystis lacustris Chodat	3140	0.07976	-1.09821	5.4	3	25.4
HAZEN	Shoreline	2016-07-08	4351	DA	Chrysophyte	Spring	Unknown	Small chrysophyceae	14130	0.13	-0.886057	2.6	2.6	9.2
HAZEN	Shoreline	2016-07-08	4352	DB	Chrysophyte	Spring	Unknown	Large chrysophyceae	1570	0.28197	-0.549797	7	7	179.6
HAZEN	Shoreline	2016-07-08	4357	DE	Chrysophyte	Summer	Chrysococcus	Chrysococcus sp.	86350	4.1189	0.614781	4.5	4.5	47.7
HAZEN	Shoreline	2016-07-08	4413	DP	Chrysophyte	Summer	Chrysochromulina	Chrysochromulina laurentiana Kling	3140	1.23904	0.0930853	9.1	9.1	394.6
HAZEN	Shoreline	2016-07-08	5509	EC	Diatom	Summer	Cyclotella	Cyclotella ocellata Pant.	1570	0.16375	-0.785819	4.05	8.1	104.3
HAZEN	Shoreline	2016-07-08	5551	EK	Diatom	Summer	Cyclotella	Cyclotella michiganiana Skvortzow	1570	0.03846	-1.41499	2.5	5	24.5
HAZEN	Shoreline	2016-07-08	6554	FA	Cryptophyte	Summer	Rhodomonas	Rhodomonas minuta Skuja	1570	0.12748	-0.894558	9.3	5	81.2
HAZEN	Shoreline	2016-07-08	6558	FB	Cryptophyte	Summer	Cryptomonas	Cryptomonas erosa Ehrenberg	40	0.04745	-1.32376	23.6	12	1186.3
HAZEN	Shoreline	2016-07-08	6565	FE	Cryptophyte	Summer	Cryptomonas	Cryptomonas rostratiformis Skuja	40	0.09305	-1.03128	34	14	2326.2
HAZEN	Shoreline	2016-07-08	6568	FF	Cryptophyte	Summer	Katablepharis	Katablepharis ovalis Skuja	4710	0.18981	-0.721681	7.6	4	40.3
HAZEN	Shoreline	2016-07-08	7625	GA	Dinoflagellate	Summer	Gymnodinium	Gymnodinium ordinatum Skuja	1520	14.6695	1.16642	32	24	9651
HAZEN	Shoreline	2016-07-08	7632	GC	Dinoflagellate	Summer	Gymnodinium	Gymnodinium sp.	720	1.71785	0.234985	17.8	16	2385.9
HAZEN	Shoreline	2016-07-17	2105	BB	Chlorophyta	Summer	Chlamydomonas	Chlamydomonas spp.	9420	0.22231	-0.653041	5	3	23.6
HAZEN	Shoreline	2016-07-17	2121	BD	Chlorophyta	Summer	Oocystis	Oocystis lacustris Chodat	1570	0.07897	-1.10254	6	4	50.3
HAZEN	Shoreline	2016-07-17	4351	DA	Chrysophyte	Spring	Unknown	Small chrysophyceae	15700	0.29516	-0.529942	3.3	3.3	18.8
HAZEN	Shoreline	2016-07-17	4352	DB	Chrysophyte	Spring	Unknown	Large chrysophyceae	1570	0.28197	-0.549797	7	7	179.6
HAZEN	Shoreline	2016-07-17	4357	DE	Chrysophyte	Summer	Chrysococcus	Chrysococcus sp.	62800	3.86848	0.58754	4.9	4.9	61.6
HAZEN	Shoreline	2016-07-17	4362	DH	Chrysophyte	Summer	Kephyrion	Kephyrion sp.	6280	0.14067	-0.851799	3.5	3.5	22.4
HAZEN	Shoreline	2016-07-17	5507	EA	Diatom	Summer	Cyclotella	Cyclotella stelligera Cleve and Grunow	160	0.23654	-0.626095	9.8	19.6	1478.4
HAZEN	Shoreline	2016-07-17	5551	EK	Diatom	Summer	Cyclotella	Cyclotella michiganiana Skvortzow	3140	0.08164	-1.0881	2.55	5.1	26
HAZEN	Shoreline	2016-07-17	6554	FA	Cryptophyte	Summer	Rhodomonas	Rhodomonas minuta Skuja	15700	2.36756	0.374301	12	6	150.8
HAZEN	Shoreline	2016-07-17	6558	FB	Cryptophyte	Summer	Cryptomonas	Cryptomonas erosa Ehrenberg	400	0.46244	-0.334945	23	12	1156.1
HAZEN	Shoreline	2016-07-17	6565	FE	Cryptophyte	Summer	Cryptomonas	Cryptomonas rostratiformis Skuja	40	0.08484	-1.0714	31	14	2120.9
HAZEN	Shoreline	2016-07-17	7632	GC	Dinoflagellate	Summer	Gymnodinium	Gymnodinium sp.	40	0.5108	-0.291749	29	29	12770.1
HAZEN	Shoreline	2016-07-17	7639	GE	Dinoflagellate	Summer	Peridinium	Peridinium pusillum (Penard) Lemmermann	240	0.44107	-0.355492	15.6	15	1837.8
HAZEN	Shoreline	2016-07-23	2105	BB	Chlorophyta	Summer	Chlamydomonas	Chlamydomonas spp.	1570	0.07897	-1.10254	6	4	50.3
HAZEN	Shoreline	2016-07-23	4351	DA	Chrysophyte	Spring	Unknown	Small chrysophyceae	12560	0.23613	-0.626849	3.3	3.3	18.8
HAZEN	Shoreline	2016-07-23	4357	DE	Chrysophyte	Summer	Chrysococcus	Chrysococcus sp.	51810	2.64231	0.421984	4.6	4.6	51
HAZEN	Shoreline	2016-07-23	4362	DH	Chrysophyte	Summer	Kephyrion	Kephyrion sp.	4710	0.06641	-1.17777	3	3	14.1
HAZEN	Shoreline	2016-07-23	5507	EA	Diatom	Summer	Cyclotella	Cyclotella stelligera Cleve and Grunow	240	0.57336	-0.241573	11.5	23	2389
HAZEN	Shoreline	2016-07-23	5509	EC	Diatom	Summer	Cyclotella	Cyclotella ocellata Pant.	10990	1.47046	0.167453	4.4	8.8	133.8
HAZEN	Shoreline	2016-07-23	5551	EK	Diatom	Summer	Cyclotella	Cyclotella michiganiana Skvortzow	6280	0.13628	-0.865568	2.4	4.8	21.7
HAZEN	Shoreline	2016-07-23	6554	FA	Cryptophyte	Summer	Rhodomonas	Rhodomonas minuta Skuja	6280	0.7894	-0.102703	10	6	125.7
HAZEN	Shoreline	2016-07-23	6558	FB	Cryptophyte	Summer	Cryptomonas	Cryptomonas erosa Ehrenberg	120	0.15623	-0.806236	25.9	12	1301.9
HAZEN	Shoreline	2016-07-23	6568	FF	Cryptophyte	Summer	Katablepharis	Katablepharis ovalis Skuja	1570	0.06327	-1.1988	7.6	4	40.3
HAZEN	Shoreline	2016-07-29	2105	BB	Chlorophyta	Summer	Chlamydomonas	Chlamydomonas spp.	4710	0.27601	-0.559075	7	4	58.6
HAZEN	Shoreline	2016-07-29	2121	BD	Chlorophyta	Summer	Oocystis	Oocystis lacustris Chodat	1570	0.07897	-1.10254	6	4	50.3
HAZEN	Shoreline	2016-07-29	2206	BC	Chlorophyta	Summer	Botryococcus	Botryococcus braunii Kutzing	40	0.02094	-1.67902	10	10	523.6
HAZEN	Shoreline	2016-07-29	4351	DA	Chrysophyte	Spring	Unknown	Small chrysophyceae	12560	0.21603	-0.665486	3.2	3.2	17.2
HAZEN	Shoreline	2016-07-29	4352	DB	Chrysophyte	Spring	Unknown	Large chrysophyceae	6280	1.12789	0.0522667	7	7	179.6
HAZEN	Shoreline	2016-07-29	4357	DE	Chrysophyte	Summer	Chrysococcus	Chrysococcus sp.	54950	3.59373	0.555545	5	5	65.4
HAZEN	Shoreline	2016-07-29	4362	DH	Chrysophyte	Summer	Kephyrion	Kephyrion sp.	9420	0.22985	-0.638555	3.6	3.6	24.4
HAZEN	Shoreline	2016-07-29	4368	DK	Chrysophyte	Summer	Mallomonas	Mallomonas crassisquama (Asmund) Fott	40	0.0377	-1.42366	18	10	942.5
HAZEN	Shoreline	2016-07-29	4413	DP	Chrysophyte	Summer	Chrysochromulina	Chrysochromulina laurentiana Kling	3140	1.23904	0.0930853	9.1	9.1	394.6
HAZEN	Shoreline	2016-07-29	5507	EA	Diatom	Summer	Cyclotella	Cyclotella stelligera Cleve and Grunow	80	0.1583	-0.800519	10.8	21.6	1978.8
HAZEN	Shoreline	2016-07-29	5518	EF	Diatom	Spring	Synedra	Synedra acus Kutzing	40	0.00402	-2.39577	96	2	100.5
HAZEN	Shoreline	2016-07-29	6554	FA	Cryptophyte	Summer	Rhodomonas	Rhodomonas minuta Skuja	1570	0.21697	-0.6636	11	6	138.2
HAZEN	Shoreline	2016-07-29	6558	FB	Cryptophyte	Summer	Cryptomonas	Cryptomonas erosa Ehrenberg	840	1.08091	0.0337895	25.6	12	1286.8
HAZEN	Shoreline	2016-07-29	6562	FC	Cryptophyte	Summer	Cryptomonas	Cryptomonas reflexa (Marsson) Skuja	80	0.05585	-1.25298	20	10	698.1
HAZEN	Shoreline	2016-07-29	7632	GC	Dinoflagellate	Summer	Gymnodinium	Gymnodinium sp.	40	0.41224	-0.38485	27	27	10306
HAZEN	0	2016-08-05	2121	BD	Chlorophyta	Summer	Oocystis	Oocystis lacustris Chodat	4710	0.23691	-0.625417	6	4	50.3
HAZEN	0	2016-08-05	2167	BG	Chlorophyta	Summer	Elakatothrix	Elakatothrix gelatinosa Willen	3140	0.05903	-1.22893	12	2	18.8
HAZEN	0	2016-08-05	4351	DA	Chrysophyte	Spring	Unknown	Small chrysophyceae	48670	0.68625	-0.163518	3	3	14.1
HAZEN	0	2016-08-05	4352	DB	Chrysophyte	Spring	Unknown	Large chrysophyceae	6280	1.12789	0.0522667	7	7	179.6
HAZEN	0	2016-08-05	4357	DE	Chrysophyte	Summer	Chrysococcus	Chrysococcus sp.	91060	5.95532	0.774905	5	5	65.4
HAZEN	0	2016-08-05	4362	DH	Chrysophyte	Summer	Kephyrion	Kephyrion sp.	9420	0.1771	-0.751781	3.3	3.3	18.8
HAZEN	0	2016-08-05	4390	DM	Chrysophyte	Spring	Dinobryon	Dinobryon sociale Ehrenberg	14130	3.19621	0.504635	12	6	226.2
HAZEN	0	2016-08-05	4390	DM	Chrysophyte	Spring	Dinobryon	Dinobryon sociale Ehrenberg	80	0.1	-1	0	0	1250
HAZEN	0	2016-08-05	4413	DP	Chrysophyte	Summer	Chrysochromulina	Chrysochromulina laurentiana Kling	6280	2.56036	0.408301	9.2	9.2	407.7
HAZEN	0	2016-08-05	5507	EA	Diatom	Summer	Cyclotella	Cyclotella stelligera Cleve and Grunow	560	0.70756	-0.150237	9.3	18.6	1263.5
HAZEN	0	2016-08-05	5518	EF	Diatom	Spring	Synedra	Synedra acus Kutzing	120	0.01382	-1.85949	110	2	115.2
HAZEN	0	2016-08-05	5523	EG	Diatom	Summer	Synedra	Synedra ulna (Nitzsch) Ehrenberg	40	0.08859	-1.05262	235	6	2214.8
HAZEN	0	2016-08-05	5551	EK	Diatom	Summer	Cyclotella	Cyclotella michiganiana Skvortzow	39250	0.8007	-0.0965302	2.35	4.7	20.4
HAZEN	0	2016-08-05	6554	FA	Cryptophyte	Summer	Rhodomonas	Rhodomonas minuta Skuja	64370	8.09131	0.908019	10	6	125.7
HAZEN	0	2016-08-05	6558	FB	Cryptophyte	Summer	Cryptomonas	Cryptomonas erosa Ehrenberg	480	0.55978	-0.251983	23.2	12	1166.2
HAZEN	0	2016-08-05	6562	FC	Cryptophyte	Summer	Cryptomonas	Cryptomonas reflexa (Marsson) Skuja	80	0.05585	-1.25298	20	10	698.1
HAZEN	0	2016-08-05	6568	FF	Cryptophyte	Summer	Katablepharis	Katablepharis ovalis Skuja	9420	0.48607	-0.313301	8.6	4	51.6
HAZEN	0	2016-08-05	7639	GE	Dinoflagellate	Summer	Peridinium	Peridinium pusillum (Penard) Lemmermann	40	0.06404	-1.19355	15.6	14	1601
HAZEN	15	2016-08-09	2105	BB	Chlorophyta	Summer	Chlamydomonas	Chlamydomonas spp.	3140	0.03171	-1.4988	4	2.2	10.1
HAZEN	15	2016-08-09	2121	BD	Chlorophyta	Summer	Oocystis	Oocystis lacustris Chodat	1570	0.07897	-1.10254	6	4	50.3
HAZEN	15	2016-08-09	4351	DA	Chrysophyte	Spring	Unknown	Small chrysophyceae	6280	0.05778	-1.23822	2.6	2.6	9.2
HAZEN	15	2016-08-09	4352	DB	Chrysophyte	Spring	Unknown	Large chrysophyceae	1570	0.28197	-0.549797	7	7	179.6
HAZEN	15	2016-08-09	4357	DE	Chrysophyte	Summer	Chrysococcus	Chrysococcus sp.	83210	5.44193	0.735753	5	5	65.4
HAZEN	15	2016-08-09	4362	DH	Chrysophyte	Summer	Kephyrion	Kephyrion sp.	23550	0.36738	-0.434884	3.1	3.1	15.6
HAZEN	15	2016-08-09	4363	DI	Chrysophyte	Summer	Spinifiromonas	Spiniferomonas sirrata***************	4710	0.61654	-0.210039	6.3	6.3	130.9
HAZEN	15	2016-08-09	4368	DK	Chrysophyte	Summer	Mallomonas	Mallomonas crassisquama (Asmund) Fott	40	0.04189	-1.37789	20	10	1047.2
HAZEN	15	2016-08-09	4390	DM	Chrysophyte	Spring	Dinobryon	Dinobryon sociale Ehrenberg	18840	4.26161	0.629574	12	6	226.2
HAZEN	15	2016-08-09	5507	EA	Diatom	Summer	Cyclotella	Cyclotella stelligera Cleve and Grunow	440	1.03752	0.0159965	11.45	22.9	2358
HAZEN	15	2016-08-09	5509	EC	Diatom	Summer	Cyclotella	Cyclotella ocellata Pant.	14130	1.47376	0.168427	4.05	8.1	104.3
HAZEN	15	2016-08-09	5551	EK	Diatom	Summer	Cyclotella	Cyclotella michiganiana Skvortzow	10990	0.26926	-0.569828	2.5	5	24.5
HAZEN	15	2016-08-09	6554	FA	Cryptophyte	Summer	Rhodomonas	Rhodomonas minuta Skuja	15700	2.36756	0.374301	12	6	150.8
HAZEN	15	2016-08-09	6558	FB	Cryptophyte	Summer	Cryptomonas	Cryptomonas erosa Ehrenberg	120	0.13632	-0.86544	22.6	12	1136
HAZEN	15	2016-08-09	7632	GC	Dinoflagellate	Summer	Gymnodinium	Gymnodinium sp.	1570	0.7591	-0.119701	11.4	9	483.5
HAZEN	15	2016-08-09	7632	GC	Dinoflagellate	Summer	Gymnodinium	Gymnodinium sp.	40	0.35138	-0.454223	25.6	25.6	8784.5
HAZEN	15	2016-08-09	7639	GE	Dinoflagellate	Summer	Peridinium	Peridinium pusillum (Penard) Lemmermann	520	0.99856	-0.000625835	16.3	15	1920.3
HAZEN	250	2016-08-09	2105	BB	Chlorophyta	Summer	Chlamydomonas	Chlamydomonas spp.	3140	0.03737	-1.42748	4.7	2.2	11.9
HAZEN	250	2016-08-09	2121	BD	Chlorophyta	Summer	Oocystis	Oocystis lacustris Chodat	9420	0.26659	-0.574156	6	3	28.3
HAZEN	250	2016-08-09	4351	DA	Chrysophyte	Spring	Unknown	Small chrysophyceae	25120	0.2311	-0.6362	2.6	2.6	9.2
HAZEN	250	2016-08-09	4352	DB	Chrysophyte	Spring	Unknown	Large chrysophyceae	6280	1.74772	0.242472	8.1	8.1	278.3
HAZEN	250	2016-08-09	4357	DE	Chrysophyte	Summer	Chrysococcus	Chrysococcus sp.	39250	2.00175	0.30141	4.6	4.6	51
HAZEN	250	2016-08-09	4362	DH	Chrysophyte	Summer	Kephyrion	Kephyrion sp.	3140	0.04898	-1.30998	3.1	3.1	15.6
HAZEN	250	2016-08-09	4413	DP	Chrysophyte	Summer	Chrysochromulina	Chrysochromulina laurentiana Kling	1570	0.61952	-0.207945	9.1	9.1	394.6
HAZEN	250	2016-08-09	5507	EA	Diatom	Summer	Cyclotella	Cyclotella stelligera Cleve and Grunow	120	0.20299	-0.692525	10.25	20.5	1691.6
HAZEN	250	2016-08-09	5509	EC	Diatom	Summer	Cyclotella	Cyclotella ocellata Pant.	6280	0.84026	-0.0755863	4.4	8.8	133.8
HAZEN	250	2016-08-09	5551	EK	Diatom	Summer	Cyclotella	Cyclotella michiganiana Skvortzow	1570	0.02999	-1.52302	2.3	4.6	19.1
HAZEN	250	2016-08-09	6554	FA	Cryptophyte	Summer	Rhodomonas	Rhodomonas minuta Skuja	29830	4.49836	0.653054	12	6	150.8
HAZEN	250	2016-08-09	6558	FB	Cryptophyte	Summer	Cryptomonas	Cryptomonas erosa Ehrenberg	400	0.47452	-0.323745	23.6	12	1186.3
HAZEN	250	2016-08-09	7632	GC	Dinoflagellate	Summer	Gymnodinium	Gymnodinium sp.	80	0.82448	-0.0838199	27	27	10306
HAZEN	250	2016-08-09	7639	GE	Dinoflagellate	Summer	Peridinium	Peridinium pusillum (Penard) Lemmermann	120	0.27211	-0.565255	16.3	16.3	2267.6
HAZEN	0	2016-08-09	2105	BB	Chlorophyta	Summer	Chlamydomonas	Chlamydomonas spp.	1570	0.03705	-1.43121	5	3	23.6
HAZEN	0	2016-08-09	2121	BD	Chlorophyta	Summer	Oocystis	Oocystis lacustris Chodat	12560	0.63177	-0.199441	6	4	50.3
HAZEN	0	2016-08-09	2199	BH	Chlorophyta	Summer	Spondylosium	Spondylosium planum (Wolle) W. and G.S. West	6280	0.23676	-0.625692	6	6	37.7
HAZEN	0	2016-08-09	2206	BC	Chlorophyta	Summer	Botryococcus	Botryococcus braunii Kutzing	40	0.02788	-1.55471	11	11	696.9
HAZEN	0	2016-08-09	4351	DA	Chrysophyte	Spring	Unknown	Small chrysophyceae	21980	0.28134	-0.550769	2.9	2.9	12.8
HAZEN	0	2016-08-09	4352	DB	Chrysophyte	Spring	Unknown	Large chrysophyceae	1570	0.59927	-0.222377	9	9	381.7
HAZEN	0	2016-08-09	4357	DE	Chrysophyte	Summer	Chrysococcus	Chrysococcus sp.	45530	2.97766	0.473875	5	5	65.4
HAZEN	0	2016-08-09	4362	DH	Chrysophyte	Summer	Kephyrion	Kephyrion sp.	1570	0.03831	-1.41669	3.6	3.6	24.4
HAZEN	0	2016-08-09	4390	DM	Chrysophyte	Spring	Dinobryon	Dinobryon sociale Ehrenberg	36110	8.16808	0.91212	12	6	226.2
HAZEN	0	2016-08-09	5507	EA	Diatom	Summer	Cyclotella	Cyclotella stelligera Cleve and Grunow	360	0.56549	-0.247575	10	20	1570.8
HAZEN	0	2016-08-09	5509	EC	Diatom	Summer	Cyclotella	Cyclotella ocellata Pant.	6280	0.655	-0.183759	4.05	8.1	104.3
HAZEN	0	2016-08-09	5551	EK	Diatom	Summer	Cyclotella	Cyclotella michiganiana Skvortzow	9420	0.2176	-0.662341	2.45	4.9	23.1
HAZEN	0	2016-08-09	6554	FA	Cryptophyte	Summer	Rhodomonas	Rhodomonas minuta Skuja	1570	0.21697	-0.6636	11	6	138.2
HAZEN	0	2016-08-09	6558	FB	Cryptophyte	Summer	Cryptomonas	Cryptomonas erosa Ehrenberg	80	0.1237	-0.90763	22.6	14	1546.2
HAZEN	0	2016-08-09	6562	FC	Cryptophyte	Summer	Cryptomonas	Cryptomonas reflexa (Marsson) Skuja	80	0.05864	-1.23181	21	10	733
HAZEN	0	2016-08-09	7639	GE	Dinoflagellate	Summer	Peridinium	Peridinium pusillum (Penard) Lemmermann	200	0.38406	-0.415601	16.3	15	1920.3
LH - 1	2	2017-05-23	2137	BE	Chlorophyta	Spring	Dictyosphaerium	Dictyosphaerium simplex Sukja	6280	0.03014	-1.52086	2.1	2.1	4.8
LH - 1	2	2017-05-23	2167	BG	Chlorophyta	Spring	Elakatothrix	Elakatothrix gelatinosa Willen	3140	0.04741	-1.32413	9.6	2	15.1
LH - 1	2	2017-05-23	4351	DA	Chrysophyte	Spring	Unknown	Small chrysophyceae	14130	0.19923	-0.700645	3	3	14.1
LH - 1	2	2017-05-23	4352	DB	Chrysophyte	Spring	Unknown	Large chrysophyceae	7850	1.40986	0.149176	7	7	179.6
LH - 1	2	2017-05-23	4357	DE	Chrysophyte	Spring	Chrysococcus	Chrysococcus sp.	31400	2.05356	0.312507	5	5	65.4
LH - 1	2	2017-05-23	4362	DH	Chrysophyte	Spring	Kephyrion	Kephyrion sp.	10990	0.26816	-0.571606	3.6	3.6	24.4
LH - 1	2	2017-05-23	4367	DJ	Chrysophyte	Spring	Mallomonas	Mallomonas duerrschmidtiae Siver, Hamer and Kling	40	0.02332	-1.63227	17.4	8	583.1
LH - 1	2	2017-05-23	4390	DM	Chrysophyte	Spring	Dinobryon	Dinobryon sociale Ehrenberg	1570	0.35513	-0.449613	12	6	226.2
LH - 1	2	2017-05-23	4400	DO	Chrysophyte	Spring	Ochromonas	Ochromonas sp.	1570	0.09593	-1.01805	9	3.6	61.1
LH - 1	2	2017-05-23	5507	EA	Diatom	Spring	Cyclotella	Cyclotella stelligera Cleve and Grunow	40	0.06283	-1.20183	10	20	1570.8
LH - 1	2	2017-05-23	5551	EK	Diatom	Spring	Cyclotella	Cyclotella michiganiana Skvortzow	3140	0.05244	-1.28034	2.2	4.4	16.7
LH - 1	2	2017-05-23	6554	FA	Cryptophyte	Spring	Rhodomonas	Rhodomonas minuta Skuja	76930	9.86243	0.993984	10.2	6	128.2
LH - 1	2	2017-05-23	6558	FB	Cryptophyte	Spring	Cryptomonas	Cryptomonas erosa Ehrenberg	40	0.04665	-1.33115	23.2	12	1166.2
LH - 1	2	2017-05-23	7632	GC	Dinoflagellate	Spring	Gymnodinium	Gymnodinium sp.	480	2.91941	0.465295	24	22	6082.1
LH - 1	2	2017-05-23	7639	GE	Dinoflagellate	Spring	Peridinium	Peridinium pusillum (Penard) Lemmermann	280	0.53768	-0.269476	16.3	15	1920.3
LH - 2	5	2017-05-23	2121	BD	Chlorophyta	Spring	Oocystis	Oocystis lacustris Chodat	3140	0.07693	-1.1139	5.2	3	24.5
LH - 2	5	2017-05-23	2137	BE	Chlorophyta	Spring	Dictyosphaerium	Dictyosphaerium simplex Sukja	3140	0.01758	-1.75498	2.2	2.2	5.6
LH - 2	5	2017-05-23	2199	BH	Chlorophyta	Spring	Spondylosium	Spondylosium planum (Wolle) W. and G.S. West	3140	0.11838	-0.926722	6	6	37.7
LH - 2	5	2017-05-23	4351	DA	Chrysophyte	Spring	Unknown	Small chrysophyceae	3140	0.04427	-1.35389	3	3	14.1
LH - 2	5	2017-05-23	4352	DB	Chrysophyte	Spring	Unknown	Large chrysophyceae	1570	0.28197	-0.549797	7	7	179.6
LH - 2	5	2017-05-23	4357	DE	Chrysophyte	Spring	Chrysococcus	Chrysococcus sp.	54950	3.38492	0.529548	4.9	4.9	61.6
LH - 2	5	2017-05-23	4362	DH	Chrysophyte	Spring	Kephyrion	Kephyrion sp.	4710	0.08855	-1.05281	3.3	3.3	18.8
LH - 2	5	2017-05-23	4375	DL	Chrysophyte	Spring	Synura	Synura sphagnicola Korschikow	1570	0.82205	-0.0851018	10	10	523.6
LH - 2	5	2017-05-23	4390	DM	Chrysophyte	Spring	Dinobryon	Dinobryon sociale Ehrenberg	3140	0.71027	-0.148577	12	6	226.2
LH - 2	5	2017-05-23	4413	DP	Chrysophyte	Spring	Chrysochromulina	Chrysochromulina laurentiana Kling	1570	0.72722	-0.138334	9.6	9.6	463.2
LH - 2	5	2017-05-23	5507	EA	Diatom	Spring	Cyclotella	Cyclotella stelligera Cleve and Grunow	80	0.16955	-0.770702	11.05	22.1	2119.4
LH - 2	5	2017-05-23	5551	EK	Diatom	Spring	Cyclotella	Cyclotella michiganiana Skvortzow	10990	0.26926	-0.569828	2.5	5	24.5
LH - 2	5	2017-05-23	6554	FA	Cryptophyte	Spring	Rhodomonas	Rhodomonas minuta Skuja	81640	10.8744	1.03641	10.6	6	133.2
LH - 2	5	2017-05-23	6568	FF	Cryptophyte	Spring	Katablepharis	Katablepharis ovalis Skuja	1570	0.10425	-0.981924	9.3	4.4	66.4
LH - 2	5	2017-05-23	7632	GC	Dinoflagellate	Spring	Gymnodinium	Gymnodinium sp.	320	1.93408	0.286474	22.6	22.6	6044
LH - 2	5	2017-05-23	7639	GE	Dinoflagellate	Spring	Peridinium	Peridinium pusillum (Penard) Lemmermann	40	0.07501	-1.12488	15.3	15.3	1875.3
LH - 3	10	2017-05-23	2199	BH	Chlorophyta	Spring	Spondylosium	Spondylosium planum (Wolle) W. and G.S. West	1570	0.05919	-1.22775	6	6	37.7
LH - 3	10	2017-05-23	3301	BL	Euglenophyte	Spring	Euglena	Euglena acus Ehrenberg	40	0.12499	-0.903125	69	9.3	3124.7
LH - 3	10	2017-05-23	4351	DA	Chrysophyte	Spring	Unknown	Small chrysophyceae	9420	0.13282	-0.876737	3	3	14.1
LH - 3	10	2017-05-23	4352	DB	Chrysophyte	Spring	Unknown	Large chrysophyceae	1570	0.28197	-0.549797	7	7	179.6
LH - 3	10	2017-05-23	4357	DE	Chrysophyte	Spring	Chrysococcus	Chrysococcus sp.	31400	1.81806	0.259608	4.8	4.8	57.9
LH - 3	10	2017-05-23	4362	DH	Chrysophyte	Spring	Kephyrion	Kephyrion sp.	1570	0.027	-1.56864	3.2	3.2	17.2
LH - 3	10	2017-05-23	4390	DM	Chrysophyte	Spring	Dinobryon	Dinobryon sociale Ehrenberg	3140	0.71027	-0.148577	12	6	226.2
LH - 3	10	2017-05-23	4400	DO	Chrysophyte	Spring	Ochromonas	Ochromonas sp.	1570	0.14444	-0.840313	9.5	4.3	92
LH - 3	10	2017-05-23	4418	DR	Chrysophyte	Spring	Salpingoeca	Salpingoeca frequentissima (Zach.) Lemmermann	7850	0.25042	-0.601331	5.6	3.3	31.9
LH - 3	10	2017-05-23	5551	EK	Diatom	Spring	Cyclotella	Cyclotella michiganiana Skvortzow	9420	0.2176	-0.662341	2.45	4.9	23.1
LH - 3	10	2017-05-23	6554	FA	Cryptophyte	Spring	Rhodomonas	Rhodomonas minuta Skuja	111470	14.8478	1.17166	10.6	6	133.2
LH - 3	10	2017-05-23	7631	GB	Dinoflagellate	Spring	Gymnodinium	Gymnodinium helveticum Penard	40	0.94248	-0.0257279	50	30	23561.9
LH - 3	10	2017-05-23	7632	GC	Dinoflagellate	Spring	Gymnodinium	Gymnodinium sp.	1570	0.59456	-0.225804	11.3	8	378.7
LH - 3	10	2017-05-23	7632	GC	Dinoflagellate	Spring	Gymnodinium	Gymnodinium sp.	360	2.35379	0.371768	23.2	23.2	6538.3
LH - 3	10	2017-05-23	7639	GE	Dinoflagellate	Spring	Peridinium	Peridinium pusillum (Penard) Lemmermann	40	0.0624	-1.20482	15.2	14	1559.9
LH - 4	15	2017-05-25	2121	BD	Chlorophyta	Spring	Oocystis	Oocystis lacustris Chodat	1570	0.04066	-1.39083	5.5	3	25.9
LH - 4	15	2017-05-25	2137	BE	Chlorophyta	Spring	Dictyosphaerium	Dictyosphaerium simplex Sukja	10990	0.06154	-1.21084	2.2	2.2	5.6
LH - 4	15	2017-05-25	4351	DA	Chrysophyte	Spring	Unknown	Small chrysophyceae	4710	0.06641	-1.17777	3	3	14.1
LH - 4	15	2017-05-25	4352	DB	Chrysophyte	Spring	Unknown	Large chrysophyceae	4710	0.84592	-0.0726707	7	7	179.6
LH - 4	15	2017-05-25	4357	DE	Chrysophyte	Spring	Chrysococcus	Chrysococcus sp.	23550	1.36354	0.134668	4.8	4.8	57.9
LH - 4	15	2017-05-25	5507	EA	Diatom	Spring	Cyclotella	Cyclotella stelligera Cleve and Grunow	80	0.18132	-0.741554	11.3	22.6	2266.5
LH - 4	15	2017-05-25	5509	EC	Diatom	Spring	Cyclotella	Cyclotella ocellata Pant.	3140	0.28134	-0.550769	3.85	7.7	89.6
LH - 4	15	2017-05-25	5551	EK	Diatom	Spring	Cyclotella	Cyclotella michiganiana Skvortzow	7850	0.16014	-0.7955	2.35	4.7	20.4
LH - 4	15	2017-05-25	6554	FA	Cryptophyte	Spring	Rhodomonas	Rhodomonas minuta Skuja	36110	4.80985	0.682132	10.6	6	133.2
LH - 4	15	2017-05-25	6558	FB	Cryptophyte	Spring	Cryptomonas	Cryptomonas erosa Ehrenberg	40	0.04624	-1.33498	23	12	1156.1
LH - 4	15	2017-05-25	7632	GC	Dinoflagellate	Spring	Gymnodinium	Gymnodinium sp.	240	1.52894	0.18439	23	23	6370.6
LH - 5	25	2017-05-25	2137	BE	Chlorophyta	Spring	Dictyosphaerium	Dictyosphaerium simplex Sukja	6280	0.03014	-1.52086	2.1	2.1	4.8
LH - 5	25	2017-05-25	2199	BH	Chlorophyta	Spring	Spondylosium	Spondylosium planum (Wolle) W. and G.S. West	1570	0.05919	-1.22775	6	6	37.7
LH - 5	25	2017-05-25	4351	DA	Chrysophyte	Spring	Unknown	Small chrysophyceae	4710	0.06641	-1.17777	3	3	14.1
LH - 5	25	2017-05-25	4352	DB	Chrysophyte	Spring	Unknown	Large chrysophyceae	9420	1.69183	0.228357	7	7	179.6
LH - 5	25	2017-05-25	4357	DE	Chrysophyte	Spring	Chrysococcus	Chrysococcus sp.	25120	1.45445	0.162699	4.8	4.8	57.9
LH - 5	25	2017-05-25	4362	DH	Chrysophyte	Spring	Kephyrion	Kephyrion sp.	1570	0.02952	-1.52988	3.3	3.3	18.8
LH - 5	25	2017-05-25	5507	EA	Diatom	Spring	Cyclotella	Cyclotella stelligera Cleve and Grunow	160	0.29094	-0.536197	10.5	21	1818.4
LH - 5	25	2017-05-25	5509	EC	Diatom	Spring	Cyclotella	Cyclotella ocellata Pant.	1570	0.11995	-0.921	3.65	7.3	76.4
LH - 5	25	2017-05-25	5551	EK	Diatom	Spring	Cyclotella	Cyclotella michiganiana Skvortzow	6280	0.15386	-0.812874	2.5	5	24.5
LH - 5	25	2017-05-25	6554	FA	Cryptophyte	Spring	Rhodomonas	Rhodomonas minuta Skuja	26690	3.55511	0.550853	10.6	6	133.2
LH - 5	25	2017-05-25	6558	FB	Cryptophyte	Spring	Cryptomonas	Cryptomonas erosa Ehrenberg	40	0.04624	-1.33498	23	12	1156.1
LH - 5	25	2017-05-25	7632	GC	Dinoflagellate	Spring	Gymnodinium	Gymnodinium sp.	200	1.01196	0.00516335	21.3	21.3	5059.8
LH - 6	50	2017-05-25	2137	BE	Chlorophyta	Spring	Dictyosphaerium	Dictyosphaerium simplex Sukja	4710	0.02638	-1.57873	2.2	2.2	5.6
LH - 6	50	2017-05-25	4351	DA	Chrysophyte	Spring	Unknown	Small chrysophyceae	4710	0.06641	-1.17777	3	3	14.1
LH - 6	50	2017-05-25	4352	DB	Chrysophyte	Spring	Unknown	Large chrysophyceae	10990	1.9738	0.295303	7	7	179.6
LH - 6	50	2017-05-25	4357	DE	Chrysophyte	Spring	Chrysococcus	Chrysococcus sp.	31400	2.05356	0.312507	5	5	65.4
LH - 6	50	2017-05-25	4362	DH	Chrysophyte	Spring	Kephyrion	Kephyrion sp.	1570	0.027	-1.56864	3.2	3.2	17.2
LH - 6	50	2017-05-25	4367	DJ	Chrysophyte	Spring	Mallomonas	Mallomonas duerrschmidtiae Siver, Hamer and Kling	40	0.02574	-1.58939	19.2	8	643.4
LH - 6	50	2017-05-25	5507	EA	Diatom	Spring	Cyclotella	Cyclotella stelligera Cleve and Grunow	200	0.39576	-0.402568	10.8	21.6	1978.8
LH - 6	50	2017-05-25	5509	EC	Diatom	Spring	Cyclotella	Cyclotella ocellata Pant.	3140	0.27067	-0.56756	3.8	7.6	86.2
LH - 6	50	2017-05-25	5551	EK	Diatom	Spring	Cyclotella	Cyclotella michiganiana Skvortzow	9420	0.20441	-0.689498	2.4	4.8	21.7
LH - 6	50	2017-05-25	6554	FA	Cryptophyte	Spring	Rhodomonas	Rhodomonas minuta Skuja	4710	0.6156	-0.210701	10.4	6	130.7
LH - 6	50	2017-05-25	6558	FB	Cryptophyte	Spring	Cryptomonas	Cryptomonas erosa Ehrenberg	40	0.04624	-1.33498	23	12	1156.1
LH - 6	50	2017-05-25	7632	GC	Dinoflagellate	Spring	Gymnodinium	Gymnodinium sp.	40	0.1752	-0.756466	20.3	20.3	4380.1
LH - 7	75	2017-05-25	2137	BE	Chlorophyta	Spring	Dictyosphaerium	Dictyosphaerium simplex Sukja	6280	0.03014	-1.52086	2.1	2.1	4.8
LH - 7	75	2017-05-25	2199	BH	Chlorophyta	Spring	Spondylosium	Spondylosium planum (Wolle) W. and G.S. West	1570	0.05919	-1.22775	6	6	37.7
LH - 7	75	2017-05-25	4351	DA	Chrysophyte	Spring	Unknown	Small chrysophyceae	4710	0.06641	-1.17777	3	3	14.1
LH - 7	75	2017-05-25	4352	DB	Chrysophyte	Spring	Unknown	Large chrysophyceae	6280	1.12789	0.0522667	7	7	179.6
LH - 7	75	2017-05-25	4357	DE	Chrysophyte	Spring	Chrysococcus	Chrysococcus sp.	26690	1.74553	0.241927	5	5	65.4
LH - 7	75	2017-05-25	4362	DH	Chrysophyte	Spring	Kephyrion	Kephyrion sp.	1570	0.02952	-1.52988	3.3	3.3	18.8
LH - 7	75	2017-05-25	4390	DM	Chrysophyte	Spring	Dinobryon	Dinobryon sociale Ehrenberg	4710	1.0654	0.0275127	12	6	226.2
LH - 7	75	2017-05-25	5507	EA	Diatom	Spring	Cyclotella	Cyclotella stelligera Cleve and Grunow	80	0.1583	-0.800519	10.8	21.6	1978.8
LH - 7	75	2017-05-25	5509	EC	Diatom	Spring	Cyclotella	Cyclotella ocellata Pant.	6280	0.54134	-0.26653	3.8	7.6	86.2
LH - 7	75	2017-05-25	5518	EF	Diatom	Spring	Synedra	Synedra acus Kutzing	40	0.00461	-2.3363	110	2	115.2
LH - 7	75	2017-05-25	5551	EK	Diatom	Spring	Cyclotella	Cyclotella michiganiana Skvortzow	12560	0.25622	-0.591387	2.35	4.7	20.4
LH - 7	75	2017-05-25	6554	FA	Cryptophyte	Spring	Rhodomonas	Rhodomonas minuta Skuja	3140	0.40255	-0.39518	10.2	6	128.2
LH - 7	75	2017-05-25	6558	FB	Cryptophyte	Spring	Cryptomonas	Cryptomonas erosa Ehrenberg	160	0.18498	-0.732875	23	12	1156.1
LH - 7	75	2017-05-25	7632	GC	Dinoflagellate	Spring	Gymnodinium	Gymnodinium sp.	40	0.1752	-0.756466	20.3	20.3	4380.1
LH - 8	100	2017-05-25	2137	BE	Chlorophyta	Spring	Dictyosphaerium	Dictyosphaerium simplex Sukja	7850	0.04396	-1.35694	2.2	2.2	5.6
LH - 8	100	2017-05-25	4351	DA	Chrysophyte	Spring	Unknown	Small chrysophyceae	9420	0.13282	-0.876737	3	3	14.1
LH - 8	100	2017-05-25	4352	DB	Chrysophyte	Spring	Unknown	Large chrysophyceae	6280	2.31795	0.365104	8.9	8.9	369.1
LH - 8	100	2017-05-25	4357	DE	Chrysophyte	Spring	Chrysococcus	Chrysococcus sp.	15700	0.8007	-0.0965302	4.6	4.6	51
LH - 8	100	2017-05-25	4390	DM	Chrysophyte	Spring	Dinobryon	Dinobryon sociale Ehrenberg	3140	0.71027	-0.148577	12	6	226.2
LH - 8	100	2017-05-25	5507	EA	Diatom	Spring	Cyclotella	Cyclotella stelligera Cleve and Grunow	40	0.07378	-1.13206	10.55	21.1	1844.5
LH - 8	100	2017-05-25	5551	EK	Diatom	Spring	Cyclotella	Cyclotella michiganiana Skvortzow	15700	0.34069	-0.467641	2.4	4.8	21.7
LH - 8	100	2017-05-25	6558	FB	Cryptophyte	Spring	Cryptomonas	Cryptomonas erosa Ehrenberg	40	0.04624	-1.33498	23	12	1156.1
LH - 8	100	2017-05-25	7632	GC	Dinoflagellate	Spring	Gymnodinium	Gymnodinium sp.	120	0.76447	-0.11664	23	23	6370.6
LH - 8	100	2017-05-25	7639	GE	Dinoflagellate	Spring	Peridinium	Peridinium pusillum (Penard) Lemmermann	40	0.06198	-1.20775	15.1	14	1549.6
LH - 9	150	2017-05-25	2137	BE	Chlorophyta	Spring	Dictyosphaerium	Dictyosphaerium simplex Sukja	9420	0.05275	-1.27778	2.2	2.2	5.6
LH - 9	150	2017-05-25	2199	BH	Chlorophyta	Spring	Spondylosium	Spondylosium planum (Wolle) W. and G.S. West	1570	0.05919	-1.22775	6	6	37.7
LH - 9	150	2017-05-25	4351	DA	Chrysophyte	Spring	Unknown	Small chrysophyceae	3140	0.04427	-1.35389	3	3	14.1
LH - 9	150	2017-05-25	4352	DB	Chrysophyte	Spring	Unknown	Large chrysophyceae	4710	0.84592	-0.0726707	7	7	179.6
LH - 9	150	2017-05-25	4357	DE	Chrysophyte	Spring	Chrysococcus	Chrysococcus sp.	10990	0.63632	-0.196324	4.8	4.8	57.9
LH - 9	150	2017-05-25	4362	DH	Chrysophyte	Spring	Kephyrion	Kephyrion sp.	1570	0.03831	-1.41669	3.6	3.6	24.4
LH - 9	150	2017-05-25	4390	DM	Chrysophyte	Spring	Dinobryon	Dinobryon sociale Ehrenberg	1570	0.35513	-0.449613	12	6	226.2
LH - 9	150	2017-05-25	5509	EC	Diatom	Spring	Cyclotella	Cyclotella ocellata Pant.	1570	0.16375	-0.785819	4.05	8.1	104.3
LH - 9	150	2017-05-25	5518	EF	Diatom	Spring	Synedra	Synedra acus Kutzing	40	0.00415	-2.38195	99	2	103.7
LH - 9	150	2017-05-25	5551	EK	Diatom	Spring	Cyclotella	Cyclotella michiganiana Skvortzow	7850	0.13109	-0.88243	2.2	4.4	16.7
LH - 9	150	2017-05-25	6558	FB	Cryptophyte	Spring	Cryptomonas	Cryptomonas erosa Ehrenberg	80	0.09007	-1.04542	22.4	12	1125.9
LH - 9	150	2017-05-25	7632	GC	Dinoflagellate	Spring	Gymnodinium	Gymnodinium sp.	120	0.6332	-0.198459	21.6	21.6	5276.7
LH - 9	150	2017-05-25	7639	GE	Dinoflagellate	Spring	Peridinium	Peridinium pusillum (Penard) Lemmermann	40	0.07501	-1.12488	15.3	15.3	1875.3
LH - 10	200	2017-05-26	2137	BE	Chlorophyta	Spring	Dictyosphaerium	Dictyosphaerium simplex Sukja	18840	0.12058	-0.918725	2.3	2.3	6.4
LH - 10	200	2017-05-26	4351	DA	Chrysophyte	Spring	Unknown	Small chrysophyceae	28260	0.44086	-0.355699	3.1	3.1	15.6
LH - 10	200	2017-05-26	4352	DB	Chrysophyte	Spring	Unknown	Large chrysophyceae	1570	0.28197	-0.549797	7	7	179.6
LH - 10	200	2017-05-26	4357	DE	Chrysophyte	Spring	Chrysococcus	Chrysococcus sp.	18840	1.23214	0.0906601	5	5	65.4
LH - 10	200	2017-05-26	4390	DM	Chrysophyte	Spring	Dinobryon	Dinobryon sociale Ehrenberg	9420	2.1308	0.328543	12	6	226.2
LH - 10	200	2017-05-26	4418	DR	Chrysophyte	Spring	Salpingoeca	Salpingoeca frequentissima (Zach.) Lemmermann	1570	0.0471	-1.32698	5.6	3.2	30
LH - 10	200	2017-05-26	5507	EA	Diatom	Spring	Cyclotella	Cyclotella stelligera Cleve and Grunow	40	0.0458	-1.33913	9	18	1145.1
LH - 10	200	2017-05-26	5509	EC	Diatom	Spring	Cyclotella	Cyclotella ocellata Pant.	3140	0.21132	-0.675059	3.5	7	67.3
LH - 10	200	2017-05-26	5518	EF	Diatom	Spring	Synedra	Synedra acus Kutzing	80	0.0083	-2.08092	99	2	103.7
LH - 10	200	2017-05-26	5551	EK	Diatom	Spring	Cyclotella	Cyclotella michiganiana Skvortzow	7850	0.16014	-0.7955	2.35	4.7	20.4
LH - 10	200	2017-05-26	6554	FA	Cryptophyte	Spring	Rhodomonas	Rhodomonas minuta Skuja	1570	0.22294	-0.651812	11.3	6	142
LH - 10	200	2017-05-26	6558	FB	Cryptophyte	Spring	Cryptomonas	Cryptomonas erosa Ehrenberg	80	0.09088	-1.04153	22.6	12	1136
LH - 10	200	2017-05-26	7639	GE	Dinoflagellate	Spring	Peridinium	Peridinium pusillum (Penard) Lemmermann	40	0.0624	-1.20482	15.2	14	1559.9

## Sheet: Summary - Species Diversity
Count of Code	Column Labels
Row Labels	Spring	Summer	Grand Total			Count of Genus	Column Labels
Chlorophyta						Row Labels	Spring	Summer	Grand Total
2102	9		9			Chlorophyta	50	43	93
2105	3	12	15			Botryococcus	1	3	4
2121	2	15	17			Chlamydomonas	12	12	24
2137	21	1	22			Collodictyon	2		2
2138		1	1			Dictyosphaerium	21	1	22
2167	3	1	4			Elakatothrix	3	1	4
2199	5	9	14			Monoraphidium		1	1
2206	1	3	4			Oocystis	2	15	17
2212		1	1			Schroederia		1	1
2217	2		2			Spondylosium	5	9	14
2511	4		4			Ulothrix	4		4
Chrysophyte						Chrysophyte	184	80	264
4351	37		37			Bicoeca	2		2
4352	28		28			Chromulina		1	1
4354		1	1			Chrysochromulina	13	10	23
4355	12		12			Chrysococcus	29	24	53
4357	29	24	53			Chrysolkos	1	3	4
4360	1		1			Chrysosphaerella		1	1
4361	1	2	3			Dinobryon	53		53
4362	8	23	31			Hydrurus	1		1
4363		5	5			Kephyrion	10	25	35
4367	2		2			Mallomonas	5	2	7
4368	3	2	5			Mallomonas		6	6
4375	1		1			Ochromonas	2	3	5
4390	53		53			Salpingoeca	2		2
4396	1	3	4			Spinifiromonas		5	5
4400	2	3	5			Synura	1		1
4413	1	10	11			Unknown	65		65
4415	2		2			Cryptophyte	24	53	77
4418	2		2			Cryptomonas	12	26	38
4439		1	1			Katablepharis	1	3	4
4445		6	6			Rhodomonas	11	24	35
4456	1		1			Cyanobacteria	14	2	16
Cryptophyte						Aphanothece	2		2
6554	11	24	35			Chroococcus		1	1
6558	8	20	28			Heteroleibeinia	1		1
6562		4	4			Planktolyngbya	1		1
6564	4		4			Rhabdogloea		1	1
6565		2	2			Synechococcus	10		10
6568	1	3	4			Diatom	154	71	225
Cyanobacteria						Achnanthes	7	1	8
1012	2		2			Asterionella	6		6
1014		1	1			Cocconies	3		3
1030	10		10			Cyclotella	70	66	136
1033		1	1			Cymbella	2		2
1054	1		1			Diatoma	2	1	3
1131	1		1			Encyonema	3	1	4
Diatom						Eunotia	3		3
5507	23	22	45			Fragilaria	8		8
5508	21	9	30			Frustulia	2		2
5509	16	10	26			Gomphonema	5		5
5513	1		1			Hannaea	7		7
5515	1		1			Navicula	1		1
5518	33		33			Nitzschia	1		1
5523		2	2			Synedra	33	2	35
5524	6		6			Tabellaria	1		1
5541	1		1			Dinoflagellate	29	43	72
5547	2		2			Gymnodinium	18	26	44
5551	10	20	30			Peridinium	11	16	27
5702	7	1	8			Unknown		1	1
5720		5	5			Euglenophyte	4	9	13
5781	3		3			Astasia	3		3
5834	2		2			Euglena	1	9	10
5836	3	1	4			Grand Total	459	301	760
5860	2	1	3
5870	1		1
5873	3		3
5875	3		3
5884	2		2
5916	7		7
5917	7		7
Dinoflagellate
7625		1	1
7631	1		1
7632	17	25	42
7636	1		1
7639	6	15	21
7640		1	1
7641	4		4
7777		1	1
Euglenophyte
3301	1	9	10
3309	3		3
Grand Total	459	301	760
